# Supplementary material for: A systematic review of feasibility studies promoting the use of mobile technologies in clinical research
Source: NPJ Digit Med. 2019 Jun 6;2:47. doi: 10.1038/s41746-019-0125-x (PMC6554345; doi:10.1038/s41746-019-0125-x)
Supplement: Supplementary file 3 — Supplementary Data 1 [file 41746_2019_125_MOESM3_ESM.xlsx]

## Sheet: Sheet1
Record #	Full Citation	Title	Authors	Journal	Year	DOI	Category	Therapeutic area	Medical Condition	Concept of Interest	Outcome Assessment	Comparator Measure	Technology	Sensor(s)	Make and Model	Wear location	Algorithm / Analysis Software	Sample size	Participant age	Participant gender
30	Author: Agarwal, V., Smuck, M. and Shah, N. H. Year: 2017 Title: Quantifying the relative change in physical activity after Total Knee Arthroplasty using accelerometer based measurements Journal: AMIA Jt Summits Transl Sci Proc Volume: 2017 Pages: 463-472	Quantifying the relative change in physical activity after Total Knee Arthroplasty using accelerometer based measurements	Agarwal, V., Smuck, M., Shah, N.H.	AMIA Summits on Translational Science Proceedings	2017	https://www.ncbi.nlm.nih.gov/pmc/articles/PMC5543365/	Algorithm development	Musculoskeletal; Orthopedics/Orthopedic Surgery; Rheumatology	Osteoarthritis	Physical activity patterns; Physical activity	Physical performance intervals; Activity counts per minute		Wearable	Uni-axial accelerometer	ActiGraph, GT1M	Hip		32	Adults; Older Adults	Both
32	Author: Aghagolzadeh, M., Hochberg, L. R., Cash, S. S. and Truccolo, W. Year: 2016 Title: Predicting seizures from local field potentials recorded via intracortical microelectrode arrays Journal: Conf Proc IEEE Eng Med Biol Soc Volume: 2016 Pages: 6353-6356	Predicting seizures from local field potentials recorded via intracortical microelectrode arrays	Aghagolzadeh, M., Hochberg, L. R., Cash, S. S. and Truccolo, W.	Conf Proc IEEE Eng Med Biol Soc	2016	https://doi.org/10.1109/EMBC.2016.7592181	Algorithm development	Neurology	Epilepsy	Seizure prediction	Change in interictal state		Implantable	Microelectrode array	Blackrock Microsystems, NeuroPort	Brain		1	Not specified	Not specified
34	Author: Agostini, V., Gastaldi, L., Rosso, V., Knaflitz, M. and Tadano, S. Year: 2017 Title: A Wearable Magneto-Inertial System for Gait Analysis (H-Gait): Validation on Normal Weight and Overweight/Obese Young Healthy Adults Journal: Sensors (Basel) Volume: 17 Issue: 10 Epub Date: 2017/10/27	A Wearable Magneto-Inertial System for Gait Analysis (H-Gait): Validation on NormalWeight and Overweight/Obese Young Healthy Adults	Agostini, V., Gastaldi, L., Rosso, V., Knaflitz, M., Tadano, S.	Sensors	2017	http://doi.org/10.3390/s17102406	Algorithm development; Sensor performance	Musculoskeletal; Overweight/Obesity	Obesity	Gait	Gait timings; Joint kinematics	Reference multichannel recording system (STEP32), providing direct measurements of gait timings via foot-switches; Joint angles in the sagittal plane via through electrogoniometers	Wearable sensor array	Tri-axial accelerometer; Tri-axial gyroscope; Tri-axial magnetometer	ATR Promotions, TSDN121; AICHI STEEL, AMI306; InvenSense, MPU-6050	Pelvis; Lower limbs	SPSS v22.0	22	Adults	Male
50	Author: Al-Mardini, M., Aloul, F., Sagahyroon, A. and Al-Husseini, L. Year: 2014 Title: Classifying obstructive sleep apnea using smartphones Journal: J Biomed Inform Volume: 52 Pages: 251-9	Classifying obstructive sleep apnea using smartphones	Al-Mardini, M., Aloul, F., Sagahyroon, A., Al-Husseini, L.	Journal of Biomedical Informatics	2014	https://doi.org/10.1016/j.jbi.2014.07.004	Algorithm development; Sensor performance	Pulmonary/Respiratory; Sleep	Obstructive sleep apnea	Presence of obstructive sleep apnea	Oxygen level; Respiratory effort; Body movement	Polysomnography	Smart phone	Tri-axial accelerometer; Oximeter; Microphone	Samsung-Galaxy SII		MATLAB	15	Not specified	Both
61	Author: Alharbi, M., Bauman, A., Neubeck, L. and Gallagher, R. Year: 2016 Title: Validation of Fitbit-Flex as a measure of free-living physical activity in a community-based phase III cardiac rehabilitation population Journal: Eur J Prev Cardiol Volume: 23 Issue: 14 Pages: 1476-85	Validation of Fitbit-Flex as a measure of free-living physical activity in a community-based phase III cardiac rehabilitation population	Alharbi, M., Bauman, M., Neubeck, L., Gallagher, R.	European Journal of Preventive Cardiology	2016	http://doi.org/10.1177/2047487316634883	Algorithm development; Sensor performance	Cardiology/Vascular	Coronary heart disease	Physical activity monitoring	Average daily step counts; Minutes per day of moderate to vigorous physical activity	Tri-axial accelerometer, Actigraph GT3X	Wearable	Tri-axial accelerometer	Fitbit, Flex	Wrist		48	Adults; Older Adults	Both
70	Author: Almeida, G. J., Irrgang, J. J., Fitzgerald, G. K., Jakicic, J. M. and Piva, S. R. Year: 2016 Title: Reliability of Physical Activity Measures During Free-Living Activities in People After Total Knee Arthroplasty Journal: Phys Ther Volume: 96 Issue: 6 Pages: 898-907	Reliability of Physical Activity Measures During Free-Living Activities in People After Total Knee Arthroplasty	Almeida, G., Irrgang, J., Fitzgerald, G., Jakicic, J., Piva, S.	Physical Therapy	2015	http://doi.org/10.2522/ptj.20150407	Algorithm development; Sensor performance	Orthopedics/Orthopedic Surgery	Total knee arthroplasty	Physical activity monitoring	Duration of daily light physical activity; Duration of daily moderate to light physical activity; Duration of daily moderate activity; Daily number of steps	Community Healthy Activities Model Program for Seniors (CHAMPS) questionnaire	Wearable	Tri-axial accelerometer; Not specified	ActiGraph, GT3X; BodyMedia, SenseWear-Pro3 Armband	Waist; Upper Arm	ActiGraph, ActiLife software v5; BodyMedia v6.1	28	Adults; Older Adults	Both
76	Author: Alsaadi, S. M., McAuley, J. H., Hush, J. M., Bartlett, D. J., McKeough, Z. M., Grunstein, R. R., Dungan, G. C., 2nd and Maher, C. G. Year: 2014 Title: Assessing sleep disturbance in low back pain: the validity of portable instruments Journal: PLoS One Volume: 9 Issue: 4 Pages: e95824	Assessing Sleep Disturbance in Low Back Pain: The Validity of Portable Instruments	Alsaadi, S., McAuley, J., Hush, J., Bartlett, D., McKeough, Z., Grunstein, R., Dungan, G., Maher, C.	PLOS One	2014	https://doi.org/10.1371/journal.pone.0095824	Sensor performance	Musculoskeletal; Sleep	Low back pain	Sleep disturbance	Sleep interval detection; Total sleep time; Sleep efficiency; Wake after sleep onset; Sleep onset latency	Polysomnography	Wearable	Not specified; Accelerometer	BodyMedia, SenseWear-Pro3 Armband; Philips Respironics, Actiwatch 2	Upper Arm; Wrist	SPSS v17.0; MedCalc for Windows v9.5.0.0	50	Adults	Both
99	Author: Andersson, M., Janson, C. and Emtner, M. Year: 2014 Title: Accuracy of three activity monitors in patients with chronic obstructive pulmonary disease: a comparison with video recordings Journal: Copd Volume: 11 Issue: 5 Pages: 560-7	Accuracy of Three Activity Monitors in Patients with Chronic Obstructive Pulmonary Disease: A Comparison with Video Recordings	Andersson, M., Janson, C., Emtner, M.	Journal of Chronic Obstructive Pulmonary Disease	2014	https://doi.org/10.3109/15412555.2014.898033	Algorithm development; Sensor performance	Pulmonary/Respiratory	COPD	Physical activity monitoring	Steps; Movement intensity; Energy Expenditure; Total Energy Expenditure; Active Energy Expenditure; Metabolic equivalents	Scored video	Wearable	Tri-axial accelerometer; Tri-axial accelerometer; Bi-axial accelerometer; Skin temperature; Galvanic skin response	McRoberts, DynaPort ADL-monitor; McRoberts, DynaPort MiniMod; BodyMedia, SenseWear-Pro3 Armband	Waist lumbar; Waist front side; Upper left Thigh; Right arm triceps	Microsoft Excel; Inner View PC software v6.1	15	Adults; Older Adults	Both
103	Author: Andrzejewski, K. L., Dowling, A. V., Stamler, D., Felong, T. J., Harris, D. A., Wong, C., Cai, H., Reilmann, R., Little, M. A., Gwin, J. T., Biglan, K. M. and Dorsey, E. R. Year: 2016 Title: Wearable Sensors in Huntington Disease: A Pilot Study Journal: J Huntingtons Dis Volume: 5 Issue: 2 Pages: 199-206	Wearable Sensors in Huntington Disease: A Pilot Study	Andrzejewski, K., Dowling, A., Stamler, D., Felong, T., Harris, D., Wong, C., Cai, H., Reilmann, R., Little, M., Gwin, J., Biglan K., Dorsey, R.	Journal of Huntington's Disease	2016	https://doi.org/10.3233/JHD-160197	Algorithm development; Operational feasibility	Musculoskeletal; Neurology	Huntington's disease	Physical activity; Gait	Time spent sitting upright: Time spent standing; Time spent walking; Time spent running; Total number of sit-to-stand; Duration of sit-to-stand; Total number of Stand-to-sit; Duration of Stand-to-sit; Number of walking episodes; Number of steps; Number of steps per walking episode; Step time standard deviation; Maximum step peak acceleration; Maximum medial-lateral velocity; Maximum medial-latera…	Scored video; Unified Huntington’s Disease Rating Scale (UHDRS); Timed Up and Go	Wearable	Tri-axial accelerometer	BioSensics PAMSys-X sensors	Ankles; Wrists; Chest	PAMWare™	20	Adults	Both
111	Author: Appelboom, G., Taylor, B. E., Bruce, E., Bassile, C. C., Malakidis, C., Yang, A., Youngerman, B., D'Amico, R., Bruce, S., Bruyere, O., Reginster, J. Y., Dumont, E. P. and Connolly, E. S., Jr. Year: 2015 Title: Mobile Phone-Connected Wearable Motion Sensors to Assess Postoperative Mobilization Journal: JMIR Mhealth Uhealth Volume: 3 Issue: 3 Pages: e78	Mobile Phone-Connected Wearable Motion Sensors to Assess Postoperative Mobilization	Appelboom, G., Taylor, B. E., Bruce, E., Bassile, C. C., Malakidis, C., Yang, A., Youngerman, B., D'Amico, R., Bruce, S., Bruyere, O., Reginster, J. Y., Dumont, E. P. and Connolly, E. S., Jr.	JMIR mHealth uHealth	2015	http://doi.org/10.2196/mhealth.3785	Algorithm development; Operational feasibility; Sensor performance	Musculoskeletal; Neurology	Neurosurgery	Postoperative mobilization	Number of steps	Actual number of steps determined by the average of the two values counted by each researcher using a mobile counting app	Wearable	Tri-axial accelerometer	Fitbit, Zip	Right and left Hips; Right and left Ankles	SPSS v21.0	37	Adults; Older Adults	Both
115	Author: Arefin, M. R., Tavakolian, K. and Fazel-Rezai, R. Year: 2015 Title: QRS complex detection in ECG signal for wearable devices Journal: Conf Proc IEEE Eng Med Biol Soc Volume: 2015 Pages: 5940-3	QRS complex detection in ECG signal for wearable devices	Arefin, M. R., Tavakolian, K. and Fazel-Rezai, R.	Conf Proc IEEE Eng Med Biol Soc	2015	http://doi.org/10.1109/EMBC.2015.7319744	Algorithm development	Cardiology	Arrhythmias	Arrhythmia detection	QRS complex detection	Pan and Tompkins algorithm; Afonso algorithm	Wearable	Electrocardiogram (ECG) electrodes			MATLAB	47	Not specified	Not specified
126	Author: Atallah, L., Wiik, A., Lo, B., Cobb, J. P., Amis, A. A. and Yang, G. Z. Year: 2014 Title: Gait asymmetry detection in older adults using a light ear-worn sensor Journal: Physiol Meas Volume: 35 Issue: 5 Pages: N29-40	Gait asymmetry detection in older adults using a light ear-worn sensor	Atallah, L., Wiik, A., Lo, B., Cobb, J. P., Amis, A. A. and Yang, G. Z.	Physiol Meas	2014	https://doi.org/10.1088/0967-3334/35/5/N29	Algorithm development; Sensor performance	Musculoskeletal; Orthopedics/Orthopedic Surgery; Rheumatology	Osteoarthritis	Gait asymmetry	Gait cycle time; Step-period asymmetry	Force-plate; Instrumented treadmill	Wearable	Tri-axial accelerometer		Ear	MATLAB	64	Adults; Older Adults	Both
145	Author: Bahr, D. E., Webster, J. G., Grady, D., Kronenberg, F., Creasman, J., Macer, J., Shults, M., Tyler, M. and Zhou, X. Year: 2014 Title: Miniature ambulatory skin conductance monitor and algorithm for investigating hot flash events Journal: Physiol Meas Volume: 35 Issue: 2 Pages: 95-110	Miniature ambulatory skin conductance monitor and algorithm for investigating hot flash events	Bahr, D. E., Webster, J. G., Grady, D., Kronenberg, F., Creasman, J., Macer, J., Shults, M., Tyler, M. and Zhou, X.	Physiol Meas	2014	https://doi.org/10.1088/0967-3334/35/2/95	Algorithm development; Sensor performance	Endocrinology; Obstetrics/Gynecology (Women’s Health)	Menopause	Hot flash events	Number of hot flash events	7-day self-reported hot flash diary	Adhesive patch	Hydrogel electrodes	Simplex Scientific Bahr Monitor	Sternum	MATLAB	37	Adults	Female
153	Author: Bailey, T., Bode, B. W., Christiansen, M. P., Klaff, L. J. and Alva, S. Year: 2015 Title: The Performance and Usability of a Factory-Calibrated Flash Glucose Monitoring System Journal: Diabetes Technol Ther Volume: 17 Issue: 11 Pages: 787-94	The Performance and Usability of a Factory-Calibrated Flash Glucose Monitoring System	Bailey, T., Bode, B. W., Christiansen, M. P., Klaff, L. J. and Alva, S.	Diabetes Technol Ther	2015	https://doi.org/10.1089/dia.2014.0378	Operational feasibility; Sensor performance	Endocrinology	Type 1 diabetes; Type 2 diabetes	Glucose monitoring	Accuracy of glucose measurements; Patient ease of use; Patient satisfaction	Capillary blood glucose measurements; Venous blood samples measured with Yellow Springs Instrument analyzer	Continuous glucose monitor	Interstitial sensor	Abbott Diabetes Care, FreeStyle Libre Flash	Arm	SAS v9.2	75	Adults; Older Adults	Not specified
154	Author: Bailey, T. S., Chang, A. and Christiansen, M. Year: 2015 Title: Clinical accuracy of a continuous glucose monitoring system with an advanced algorithm Journal: J Diabetes Sci Technol Volume: 9 Issue: 2 Pages: 209-14	Clinical accuracy of a continuous glucose monitoring system with an advanced algorithm	Bailey, T. S., Chang, A. and Christiansen, M.	J Diabetes Sci Technol	2015	https://doi.org/10.1177/1932296814559746	Algorithm development; Operational feasibility; Sensor performance	Endocrinology	Type 1 diabetes; Type 2 diabetes	Glucose monitoring	Accuracy, reliability and consistency of blood glucose measurements; Sensor life; Device related adverse events	Venous blood samples measured with Yellow Springs Instrument analyzer	Continuous glucose monitor	Interstitial sensor	Dexcom, G4 Platinum	Abdomen	SAS v9.1.3	51	Adults; Older Adults	Both
155	Author: Bailey, T. S., Ahmann, A., Brazg, R., Christiansen, M., Garg, S., Watkins, E., Welsh, J. B. and Lee, S. W. Year: 2014 Title: Accuracy and acceptability of the 6-day Enlite continuous subcutaneous glucose sensor Journal: Diabetes Technol Ther Volume: 16 Issue: 5 Pages: 277-83	Accuracy and acceptability of the 6-day Enlite continuous subcutaneous glucose sensor	Bailey, T. S., Ahmann, A., Brazg, R., Christiansen, M., Garg, S., Watkins, E., Welsh, J. B. and Lee, S. W.	Diabetes Technol Ther	2014	https://doi.org/10.1089/dia.2013.0222	Operational feasibility; Sensor performance	Endocrinology	Type 1 diabetes; Type 2 diabetes	Glucose monitoring; Sensor wearability	Accuracy of glucose concentration; Detection of hypoglycemia and hyperglycemia; Patient satisfaction 7-point Likert-type questionnaire; Sensor safety	Plasma blood samples measured with Yellow Springs Instrument analyzer	Continuous glucose monitor	Interstitial sensor	Medtronic MiniMed, Inc., Enlite	Abdomen; Buttocks		90	Adults; Older Adults	Both
169	Author: Banerjee, T., Peterson, M., Oliver, Q., Froehle, A. and Lawhorne, L. Year: 2018 Title: Validating a Commercial Device for Continuous Activity Measurement in the Older Adult Population for Dementia Management Journal: Smart Health (Amst) Volume: 5-6 Pages: 51-62	Validating a Commercial Device for Continuous Activity Measurement in the Older Adult Population for Dementia Management	Banerjee, T., Peterson, M., Oliver, Q., Froehle, A. and Lawhorne, L.	Smart Health (Amst)	2018	https://doi.org/10.1016/j.smhl.2017.11.001	Algorithm development; Sensor performance	Musculoskeletal; Neurology	Dementia; Mild to moderate cognitive impairment; Mobility impairment	Activity monitoring; Behavior monitoring	Heart rate; Respiration rate; Minute ventilation; Cadence in steps per minute; Activity	Laboratory motion capture system with Motion Analysis Corp, Osprey cameras; Metabolic chart, SensorMedics, Vmax; Polar, Heart rate monitor	Smart clothing	Accelerometer	Hexoskin vest	Chest	Cortext software; Hexoskin software	40	Older Adults	Both
175	Author: Baque, E., Sakzewski, L., Trost, S. G., Boyd, R. N. and Barber, L. Year: 2017 Title: Validity of Accelerometry to Measure Physical Activity Intensity in Children With an Acquired Brain Injury Journal: Pediatr Phys Ther Volume: 29 Issue: 4 Pages: 322-329	Validity of Accelerometry to Measure Physical Activity Intensity in Children With an Acquired Brain Injury	Baque, E., Sakzewski, L., Trost, S. G., Boyd, R. N. and Barber, L.	Pediatr Phys Ther	2017	https://doi.org/10.1016/j.smhl.2017.11.001	Algorithm development; Sensor performance	Musculoskeletal; Neurology; Pediatrics	Acquired brain injury; Non-traumatic brain injury; Stoke; Traumatic brain injury	Physical activity monitoring	Oxygen consumption, accelerations and heart rate at rest, during self selected walking speeds and during rapid stepping on and off a block; Participant perceived exertion using the Pictorial Child Effort Rating; Accuracy of activity intensity cut-points	Previously published child cut-points, not specified	Wearable	Tri-axial accelerometer; Heart rate monitor; Indirect calorimeter	ActiGraph, GTX3+; Polar Electro Oy, RS400; Cortex, MetaMax 3B	Chest; Face; Hip	MATLAB; SPSS v22.0; STATA v12.0	27	Children; Adolescents	Both
176	Author: Baque, E., Barber, L., Sakzewski, L. and Boyd, R. N. Year: 2016 Title: Reproducibility in measuring physical activity in children and adolescents with an acquired brain injury Journal: Brain Inj Volume: 30 Issue: 13-14 Pages: 1692-1698	Reproducibility in measuring physical activity in children and adolescents with an acquired brain injury	Baque, E., Barber, L., Sakzewski, L. and Boyd, R. N.	Brain Inj	2016	https://doi.org/10.1080/02699052.2016.1201594	Algorithm development; Sensor performance	Musculoskeletal; Neurology; Pediatrics	Acquired brain injury; Non-traumatic brain injury; Stoke; Traumatic brain injury	Physical activity monitoring	Accelerations and heart rate at rest, during different walking speeds and during self selected rapid stepping on and off a block	Standardized laboratory assessments; Patient activity diary	Wearable	Tri-axial accelerometer; Heart rate monitor	ActiGraph, GT3X+; Polar Electro Oy, RS400	Waist; Chest	ActiGraph, ActiLife software; MATLAB	32	Children; Adolescents	Both
185	Author: Lopez-Blanco, R., Velasco, M. A., Mendez-Guerrero, A., Romero, J. P., Del Castillo, M. D., Serrano, J. I., Benito-Leon, J., Bermejo-Pareja, F. and Rocon, E. Year: 2018 Title: Essential tremor quantification based on the combined use of a smartphone and a smartwatch: The NetMD study Journal: J Neurosci Methods Volume: 303 Pages: 95-102	Essential tremor quantification based on the combined use of a smartphone and a smartwatch: The NetMD study	Lopez-Blanco, R., Velasco, M. A., Mendez-Guerrero, A., Romero, J. P., Del Castillo, M. D., Serrano, J. I., Benito-Leon, J., Bermejo-Pareja, F. and Rocon, E.	J Neurosci Methods	2018	https://doi.org/10.1016/j.jneumeth.2018.02.015	Algorithm development; Operational feasibility; Software development	Musculoskeletal; Neurology	Essential tremor	Tremor quantification	Tremor intensity and frequency; Patient acceptance and satisfaction	Scored video using Fahn-Tolosa-Marin Tremor Rating Scale (FTM-TRS)	Smart watch; Smart phone	Tri-axial accelerometer; Tri-axial gyroscope; App	Sony, Smartwatch3 ; Android; Custom NetMD system	Wrist; Waist	MATLAB v7.11.0 R2010b; R v1.0.136	34	Adults; Older Adults	Both
200	Author: Batsis, J. A., Naslund, J. A., Gill, L. E., Masutani, R. K., Agarwal, N. and Bartels, S. J. Year: 2016 Title: Use of a Wearable Activity Device in Rural Older Obese Adults: A Pilot Study Journal: Gerontol Geriatr Med Volume: 2 Pages: 2333721416678076	Use of a Wearable Activity Device in Rural Older Obese Adults: A Pilot Study	Batsis, J. A., Naslund, J. A., Gill, L. E., Masutani, R. K., Agarwal, N. and Bartels, S. J.	Gerontol Geriatr Me	2016	https://doi.org/10.1177/2333721416678076	Operational feasibility	Overweight/Obesity	Obesity	Physical activity monitoring	Device ease of use; Patient acceptance		Wearable	Accelerometer	Fitbit, Zip		STATA v13	8	Older Adults	Both
204	Author: Bayes, A., Sama, A., Prats, A., Perez-Lopez, C., Crespo-Maraver, M., Moreno, J. M., Alcaine, S., Rodriguez-Molinero, A., Mestre, B., Quispe, P., de Barros, A. C., Castro, R., Costa, A., Annicchiarico, R., Browne, P., Counihan, T., Lewy, H., Vainstein, G., Quinlan, L. R., Sweeney, D., G, O. Laighin, Rovira, J., Rodrigue, Z. Martin D. and Cabestany, J. Year: 2018 Title: A "HOLTER" for Parki…	A "HOLTER" for Parkinson's disease: Validation of the ability to detect on-off states using the REMPARK system	Bayes, A., Sama, A., Prats, A., Perez-Lopez, C., Crespo-Maraver, M., Moreno, J. M., Alcaine, S., Rodriguez-Molinero, A., Mestre, B., Quispe, P., de Barros, A. C., Castro, R., Costa, A., Annicchiarico, R., Browne, P., Counihan, T., Lewy, H., Vainstein, G., Quinlan, L. R., Sweeney, D., G, O. Laighin, Rovira, J., Rodrigue, Z. Martin D. and Cabestany, J.	Gait Posture	2018	https://doi.org/10.1016/j.gaitpost.2017.09.031; https://www.sciencedirect.com/science/article/pii/S0966636217309360	Algorithm development; Operational feasibility	Musculoskeletal; Neurology	Parkinson's disease	Motor function	Detection of on-off motor states; Patient satisfaction	Patient diaries; Motor status recorded by researchers during house visits	Wearable; Smart phone	Tri-axial accelerometer; App	CETpD-UPC; Custom REMPARK system	Waist		41	Adults; Older Adults	Both
249	Author: Bernad-Elazari, H., Herman, T., Mirelman, A., Gazit, E., Giladi, N. and Hausdorff, J. M. Year: 2016 Title: Objective characterization of daily living transitions in patients with Parkinson's disease using a single body-fixed sensor Journal: J Neurol Volume: 263 Issue: 8 Pages: 1544-51	Objective characterization of daily living transitions in patients with Parkinson's disease using a single body-fixed sensor	Bernad-Elazari, H., Herman, T., Mirelman, A., Gazit, E., Giladi, N. and Hausdorff, J. M.	J Neurol	2016	https://doi.org/10.1007/s00415-016-8164-6	Algorithm development; Operational feasibility; Sensor performance	Musculoskeletal; Neurology	Parkinson's disease	Motor function; Symptom monitoring	Walk-to-sit transitions; Sit-to-walk transitions; Characterization of disease severity	Validated clinical assessments including Timed Up and Go test, Dynamic Gait Index, Berg Balance Scale; In-laboratory gait assessment; Comparison with healthy adults	Wearable	Tri-axial accelerometer; Tri-axial gyroscope	McRoberts, DynaPort Hybrid	Low back	MATLAB; SPSS v21.0	137	Adults; Older Adults	Both
264	Author: Bianchi, M. T., Lipoma, T., Darling, C., Alameddine, Y. and Westover, M. B. Year: 2014 Title: Automated sleep apnea quantification based on respiratory movement Journal: Int J Med Sci Volume: 11 Issue: 8 Pages: 796-802	Automated sleep apnea quantification based on respiratory movement	Bianchi, M. T., Lipoma, T., Darling, C., Alameddine, Y. and Westover, M. B	Int J Med Sci	2014	https://doi.org/10.7150/ijms.9303	Algorithm development	Pulmonary/Respiratory; Sleep	Obstructive sleep apnea; Sleep disordered breathing	Diagnostic capabilities; Respiratory event detection	Apnea-hypopnea index; Total sleep time; Sleep efficiency; Sleep latency; Time in REM sleep	In-laboratory polysomnography	Portable technology	Not specified				116	Adults; Older Adults	Both
292	Author: Bochniewicz, E. M., Emmer, G., McLeod, A., Barth, J., Dromerick, A. W. and Lum, P. Year: 2017 Title: Measuring Functional Arm Movement after Stroke Using a Single Wrist-Worn Sensor and Machine Learning Journal: J Stroke Cerebrovasc Dis Volume: 26 Issue: 12 Pages: 2880-2887	Measuring Functional Arm Movement after Stroke Using a Single Wrist-Worn Sensor and Machine Learning	Bochniewicz, E. M., Emmer, G., McLeod, A., Barth, J., Dromerick, A. W. and Lum, P.	J Stroke Cerebrovasc Dis	2017	https://doi.org/10.1016/j.jstrokecerebrovasdis.2017.07.004	Algorithm development; Sensor performance	Musculoskeletal; Neurology	Stroke	Motor function of upper extremity	Characterizing functional vs non-function use of upper extremity during activity of daily living	Scored videos using Functional Arm Activity Behavioral Observation System	Wearable	Tri-axial accelerometer	Analog Devices, ADIS16400BMLZ	Bilateral wrists	Custom program; JavaML Random Forest classifier	20	Adults; Older Adults	Both
307	Author: Bonnet, S., Bourgerette, A., Gharbi, S., Rubeck, C., Arkouche, W., Massot, B., McAdams, E., Montalibet, A. and Jallon, P. Year: 2016 Title: Wearable impedance monitoring system for dialysis patients Journal: Conf Proc IEEE Eng Med Biol Soc Volume: 2016 Pages: 5196-5199	Wearable impedance monitoring system for dialysis patients	Bonnet, S., Bourgerette, A., Gharbi, S., Rubeck, C., Arkouche, W., Massot, B., McAdams, E., Montalibet, A. and Jallon, P.	Conf Proc IEEE Eng Med Biol Soc	2016	https://doi.org/10.1109/EMBC.2016.7591898	Algorithm development; Sensor performance	Nephrology	End stage renal disease requiring dialysis	Remote monitoring of hydration status	Impedance measurements; Estimation of fluid including extracellular and intracellular volume	Impedance analysis using Impedimed SFB7	Wearable	Hydrogel electrodes	Custom HOMEDEVICE system; INSA-Lyon	Calf		1	Adults	Male
310	Author: Bonora, B., Maran, A., Ciciliot, S., Avogaro, A. and Fadini, G. P. Year: 2016 Title: Head-to-head comparison between flash and continuous glucose monitoring systems in outpatients with type 1 diabetes Journal: J Endocrinol Invest Volume: 39 Issue: 12 Pages: 1391-1399	Head-to-head comparison between flash and continuous glucose monitoring systems in outpatients with type 1 diabetes	Bonora, B., Maran, A., Ciciliot, S., Avogaro, A. and Fadini, G. P.	J Endocrinol Invest	2016	http://dx.doi.org/10.1007/s40618-016-0495-8	Operational feasibility; Sensor performance	Endocrinology	Type 1 diabetes	Continuous glucose monitoring; Flash glucose monitoring	Time spent in hyperglycemia, target glycaemia, hypoglycemia; Glycemia variability	Dexcom G4 Platinum; Self monitoring of blood glucose	Continuous glucose monitor	Interstitial sensor	Abbott Diabetes Care, FreeStyle® Libre	Upper arm; Abdomen	MATLAB vR2015b	8	Adults	Both
311	Author: Bonora, G., Mancini, M., Carpinella, I., Chiari, L., Horak, F. B. and Ferrarin, M. Year: 2017 Title: Gait initiation is impaired in subjects with Parkinson's disease in the OFF state: Evidence from the analysis of the anticipatory postural adjustments through wearable inertial sensors Journal: Gait Posture Volume: 51 Pages: 218-221	Gait initiation is impaired in subjects with Parkinson's disease in the OFF state: Evidence from the analysis of the anticipatory postural adjustments through wearable inertial sensors	Bonora, G., Mancini, M., Carpinella, I., Chiari, L., Horak, F. B. and Ferrarin, M.	Gait Posture	2017	http://dx.doi.org/10.1016/j.gaitpost.2016.10.017; https://www.sciencedirect.com/science/article/pii/S0966636216306208	Algorithm development; Sensor performance	Musculoskeletal; Neurology	Parkinson's disease	Gait initiation; Anticipatory postural adjustments	Gait initiation deficits; Apatio-temporal parameters of anticipatory postural adjustments; Stair climbing in their ON-medication state; Anticipatory postural adjustments phases and deficits in the OFF-medication state	Force plates	Wearable sensor array	Inertial measurement units	APDM Inc.	Shins; Lower back	R	22	Adults; Older Adults	Both
337	Author: Braga, L. M., Prado, G. F., Umeda, II, Kawauchi, T. S., Taboada, A. M., Azevedo, R. S., Pereira Filho, H. G., Grupi, C. J., Souza, H. C., Moreira, D. A. and Nakagawa, N. K. Year: 2016 Title: Reproducibility for Heart Rate Variability Analysis during 6-Min Walk Test in Patients with Heart Failure and Agreement between Devices Journal: PLoS One Volume: 11 Issue: 12 Pages: e0167407	Reproducibility for Heart Rate Variability Analysis during 6-Min Walk Test in Patients with Heart Failure and Agreement between Devices	Braga, L. M., Prado, G. F., Umeda, II, Kawauchi, T. S., Taboada, A. M., Azevedo, R. S., Pereira Filho, H. G., Grupi, C. J., Souza, H. C., Moreira, D. A. and Nakagawa, N. K.	PLoS One	2016	https://doi.org/10.1371/journal.pone.0167407	Algorithm development	Cardiology	Heart failure	Heart rate variability	Heart rate during 6 minute walk test; R-R intervals during 6 minute walk test		Holter monitor; Chest strap	Electrocardiograph (ECG) electrodes; Heart rate monitor	Cardios Inc, Holter CardioLight; Polar, S810i	Chest	Cardios Inc., CardioSmart S550 software; Polar Pro-Trainer 5 software; Biomedical Signal Analysis Group, Kubois HRV Analysis software; SPSS v19.0	54	Adults; Older Adults	Both
358	Author: Brogioli, M., Popp, W. L., Schneider, S., Albisser, U., Brust, A. K., Frotzler, A., Gassert, R., Curt, A. and Starkey, M. L. Year: 2017 Title: Multi-Day Recordings of Wearable Sensors Are Valid and Sensitive Measures of Function and Independence in Human Spinal Cord Injury Journal: J Neurotrauma Volume: 34 Issue: 6 Pages: 1141-1148	Multi-Day Recordings of Wearable Sensors Are Valid and Sensitive Measures of Function and Independence in Human Spinal Cord Injury	Brogioli, M., Popp, W. L., Schneider, S., Albisser, U., Brust, A. K., Frotzler, A., Gassert, R., Curt, A. and Starkey, M. L.	J Neurotrauma	2017	https://doi.org/10.1089/neu.2016.4583	Algorithm development; Sensor performance	Musculoskeletal; Neurology	Cervical spinal cord injury; Thoracic spinal cord injury	Motor function of upper extremity	Upper extremity activity counts; Lateral limb use; Percentage of active vs passive wheeling; Speed and distance of wheeling	Graded and Redefined Assessment of Strength, Sensibility and Prehension (GRASSP) motor domain; Manual muscle tests; Strength tests with hand-held dynamometer; Spinal Cord Independence Measure (SCIM)	Wearable sensor array	Tri-axial accelerometer; Tri-axial gyroscope	ReSense module	Wrists; Wheel of wheelchair	MATLAB R2013a; SPSS v13	30	Adults; Older Adults	Both
368	Author: Bregou Bourgeois, A., Mariani, B., Aminian, K., Zambelli, P. Y. and Newman, C. J. Year: 2014 Title: Spatio-temporal gait analysis in children with cerebral palsy using, foot-worn inertial sensors Journal: Gait Posture Volume: 39 Issue: 1 Pages: 436-42	Spatio-temporal gait analysis in children with cerebral palsy using, foot-worn inertial sensors	Bregou Bourgeois, A., Mariani, B., Aminian, K., Zambelli, P. Y. and Newman, C. J.	Gait Posture	2014	http://dx.doi.org/10.1016/j.gaitpost.2013.08.029; https://www.sciencedirect.com/science/article/pii/S0966636213005870	Algorithm development; Sensor performance	Musculoskeletal; Neurology; Pediatrics	Cerebral palsy	Gait analysis	Cadence as steps per minute; Gait cycle time; Swing and stance ratio; Double support; Stance; Stride length; Stride speed; Maximal heel and toe clearance; Peak angular velocity during swing; Turning angle	Laboratory optical motion capture system with Vicon cameras	Wearable	Tri-axial accelerometer; Gyroscope	Gait Up Ltd, Physilog	Feet	SPSS v20.0	29	Children	Both
399	Author: Cai, G., Huang, Y., Luo, S., Lin, Z., Dai, H. and Ye, Q. Year: 2017 Title: Continuous quantitative monitoring of physical activity in Parkinson's disease patients by using wearable devices: a case-control study Journal: Neurol Sci Volume: 38 Issue: 9 Pages: 1657-1663	Continuous quantitative monitoring of physical activity in Parkinson's disease patients by using wearable devices: a case-control study	Cai, G., Huang, Y., Luo, S., Lin, Z., Dai, H. and Ye, Q.	Neurol Sci	2017	https://doi.org/10.1007/s10072-017-3050-2	Algorithm development; Sensor performance	Musculoskeletal; Neurology	Parkinson's disease	Monitoring daily activities; Monitoring exercise; Monitoring sleep	Total average daily calories; Average daily walking calories; Average daily activity calories; Average walking frequency in steps; Average daily sleep time; Average step and walking distance before and after taking levodopa	Verbal or written records from participants or family members	Wearable	Accelerometer	Bong smart sports bracelet	Wrist	SPSS v17.0	41	Adults; Older Adults	Both
403	Author: Cairns, A., Wickwire, E., Schaefer, E. and Nyanjom, D. Year: 2014 Title: A pilot validation study for the NOX T3(TM) portable monitor for the detection of OSA Journal: Sleep Breath Volume: 18 Issue: 3 Pages: 609-14	A pilot validation study for the NOX T3(TM) portable monitor for the detection of OSA	Cairns, A., Wickwire, E., Schaefer, E. and Nyanjom, D.	Sleep Breath	2014	https://doi.org/10.1007/s11325-013-0924-2	Operational feasibility; Sensor performance	Pulmonary/Respiratory; Sleep	Obstructive sleep apnea	Diagnostic capabilities	Apnea-hypopnea index; Respiratory effort-related arousals; Patient comfort	In-laboratory polysomnography	Portable technology	Pressure transducer; Oximeter; Plethysmography; Accelerometer; Microphone	NOX, T3	Waist; Nose	Somnostar software 9.1; SPSS v20.0	40	Adults	Both
411	Author: Camiletti-Moiron, D., Segura-Jimenez, V., Alvarez-Gallardo, I. C., Estevez-Lopez, F., Aparicio, V. A., Carbonell-Baeza, A., Ruiz, J. R. and Delgado-Fernandez, M. Year: 2015 Title: Inter-accelerometer comparison to measure physical activity and sedentary time in female fibromyalgia patients: the al-Andalus project Journal: Clin Exp Rheumatol Volume: 33 Issue: 1 Suppl 88 Pages: S46-52	Inter-accelerometer comparison to measure physical activity and sedentary time in female fibromyalgia patients: the al-Andalus project	Camiletti-Moiron, D., Segura-Jimenez, V., Alvarez-Gallardo, I. C., Estevez-Lopez, F., Aparicio, V. A., Carbonell-Baeza, A., Ruiz, J. R. and Delgado-Fernandez, M.	Clin Exp Rheumatol	2015	http://www.clinexprheumatol.org/abstract.asp?a=8824	Algorithm development; Sensor performance	Musculoskeletal	Fibromyalgia	Physical activity monitoring; Sedentary behavior monitoring	Total minutes per day spent in sedentary, light, moderate and moderate-to-vigorous physical activity		Wearable	Bi-axial accelerometer; Uni-axial accelerometer	BodyMedia, SenseWear-Pro3 Armband; ActiGraph, GT1M	Right upper arm; Waist	MAHUffe programme; SPSS v22.0	48	Adults	Female
415	Author: Campos, C., DePaul, V. G., Knorr, S., Wong, J. S., Mansfield, A. and Patterson, K. K. Year: 2018 Title: Validity of the ActiGraph activity monitor for individuals who walk slowly post-stroke Journal: Top Stroke Rehabil Volume: 25 Issue: 4 Pages: 295-304	Validity of the ActiGraph activity monitor for individuals who walk slowly post-stroke	Campos, C., DePaul, V. G., Knorr, S., Wong, J. S., Mansfield, A. and Patterson, K. K.	Top Stroke Rehabil	2018	https://doi.org/10.1080/10749357.2018.1446487	Algorithm development; Operational feasibility; Sensor performance	Musculoskeletal; Neurology	Stroke	Motor function	Step count; Patient comfort	Measurements in healthily controls; Laboratory assessment using CIR Systems, GAITRite	Wearable	Accelerometer	ActiGraph, GT3x+	Ankle; Unaffected Ankle; Waist	SAS 9.3	53	Adults; Older Adults	Both
416	Author: Cancela, J., Pastorino, M., Tzallas, A. T., Tsipouras, M. G., Rigas, G., Arredondo, M. T. and Fotiadis, D. I. Year: 2014 Title: Wearability assessment of a wearable system for Parkinson's disease remote monitoring based on a body area network of sensors Journal: Sensors (Basel) Volume: 14 Issue: 9 Pages: 17235-55	Wearability assessment of a wearable system for Parkinson's disease remote monitoring based on a body area network of sensors	Cancela, J., Pastorino, M., Tzallas, A. T., Tsipouras, M. G., Rigas, G., Arredondo, M. T. and Fotiadis, D. I.	Sensors (Basel)	2014	https://doi.org/10.3390/s140917235	Operational feasibility	Neurology	Parkinson's disease	Patient satisfaction and compliance	Wearability assessment for comfort, biomechanical, physiological factors; Patient ease of use		Wearable sensor array	Tri-axial accelerometers; Gyroscope	Customy PERFORM System	Wrists; Waist; Ankles		112	Adults; Older Adults	Both
417	Author: Cancela, J., Pastorino, M., Arredondo, M. T., Nikita, K. S., Villagra, F. and Pastor, M. A. Year: 2014 Title: Feasibility study of a wearable system based on a wireless body area network for gait assessment in Parkinson's disease patients Journal: Sensors (Basel) Volume: 14 Issue: 3 Pages: 4618-33	Feasibility study of a wearable system based on a wireless body area network for gait assessment in Parkinson's disease patients	Cancela, J., Pastorino, M., Arredondo, M. T., Nikita, K. S., Villagra, F. and Pastor, M. A.	Sensors (Basel)	2014	https://doi.org/10.3390/s140304618	Algorithm development; Operational feasibility; Sensor performance; Software development	Musculoskeletal; Neurology	Parkinson's disease	Motor function	Average data loss; Detection of walking patterns; Detection of bradykinesia; Step frequency; Step velocity; Stride length; Patient satisfaction and ease of use		Wearable sensor array	Tri-axial accelerometers; Gyroscope	Custom PERFORM System	Limbs; Waist	Custom software	11	Adults; Older Adults	Both
421	Author: Capecci, M., Pepa, L., Verdini, F. and Ceravolo, M. G. Year: 2016 Title: A smartphone-based architecture to detect and quantify freezing of gait in Parkinson's disease Journal: Gait Posture Volume: 50 Pages: 28-33	A smartphone-based architecture to detect and quantify freezing of gait in Parkinson's disease	Capecci, M., Pepa, L., Verdini, F. and Ceravolo, M. G.	Gait Posture	2016	http://dx.doi.org/10.1016/j.gaitpost.2016.08.018; https://www.sciencedirect.com/science/article/pii/S0966636216304945	Algorithm development; Software development	Musculoskeletal; Neurology	Parkinson's disease	Motor function; Freezing of gait	Sensitivity, specificity, accuracy and precision of detecting freezing of gait using a Moore-Bachlin algorithm and a step cadence algorithm; Time Up and Go test without dual tasking; Cognitive Duel Task Time Up and Go test; Manual Dual Task Time Up and Go test	Scored video	Smart phone	Accelerometer; App	Apple, iPhone 5; Custom	Waist		20	Adults	Both
428	Author: Carcreff, L., Gerber, C. N., Paraschiv-Ionescu, A., De Coulon, G., Newman, C. J., Armand, S. and Aminian, K. Year: 2018 Title: What is the Best Configuration of Wearable Sensors to Measure Spatiotemporal Gait Parameters in Children with Cerebral Palsy? Journal: Sensors (Basel) Volume: 18 Issue: 2 Epub Date: 2018/02/02	What is the Best Configuration of Wearable Sensors to Measure Spatiotemporal Gait Parameters in Children with Cerebral Palsy?	Carcreff, L., Gerber, C. N., Paraschiv-Ionescu, A., De Coulon, G., Newman, C. J., Armand, S. and Aminian, K.	Sensors (Basel)	2018	https://doi.org/10.3390/s18020394	Algorithm development; Operational feasibility; Sensor performance	Musculoskeletal; Neurology; Pediatrics	Cerebral palsy	Motor function	Number of gait cycles properly identified; Gait events including foot stroke and foot off; Stride time; Stride length; Stride velocity	12 camera optoelectronic system, Qualisys Motion capture system; Force plates, AMTI Accugait	Wearable sensor array	Tri-axial accelerometer; Triaxial gyroscope	Gait Up Ltd, Physilog4	Head; Trunk; Pelvis; Arms; Thighs; Shanks; Feet	MOKKA software	26	Children; Adolescents	Both
454	Author: Castelli, L., Stocchi, L., Patrignani, M., Sellitto, G., Giuliani, M. and Prosperini, L. Year: 2015 Title: We-Measure: Toward a low-cost portable posturography for patients with multiple sclerosis using the commercial Wii balance board Journal: J Neurol Sci Volume: 359 Issue: 1-2 Pages: 440-4	We-Measure: Toward a low-cost portable posturography for patients with multiple sclerosis using the commercial Wii balance board	Castelli, L., Stocchi, L., Patrignani, M., Sellitto, G., Giuliani, M. and Prosperini, L.	Journal of the Neurological Sciences	2015	https://doi.org/10.1016/j.jns.2015.10.016	Sensor performance; Software development	Musculoskeletal; Neurology	Multiple Sclerosis	Postural sway; Balance	Center of pressure path length while double leg standing for 30 seconds with eyes open; Between device agreement for postural sway; Between device reliability and test-retest reliability; Discriminating fallers from non-fallers	Laboratory grade force platform Tecnobody, ProKin PK-254P; Self reported falls	Portable technology	Load sensors	Nintendo ® Wii balance board		Custom We-Measure software; SPSS v16.0	140	Adults	Both
458	Author: Castroflorio, T., Deregibus, A., Bargellini, A., Debernardi, C. and Manfredini, D. Year: 2014 Title: Detection of sleep bruxism: comparison between an electromyographic and electrocardiographic portable holter and polysomnography Journal: J Oral Rehabil Volume: 41 Issue: 3 Pages: 163-9	Detection of sleep bruxism: comparison between an electromyographic and electrocardiographic portable holter and polysomnography	Castroflorio, T., Deregibus, A., Bargellini, A., Debernardi, C. and Manfredini, D.	J Oral Rehabil	2014	https://doi.org/10.1111/joor.12131	Algorithm development; Sensor performance	Dental; Sleep	Sleep bruxism; Teeth grinding	Detection of sleep bruxism	Number of sleep bruxism episodes per night; Number of sleep bruxism episodes per hour; Rhythmic masticatory muscles activity; Heart rate; Hours of sleep	Polysomnography, Embletta X100	Portable technology	Combination electromyography (EMG) and electrocardiography (ECG) electrodes	Spes Medica, Bruxoff; Code	Face above the masseter muscle; Sternum	SPSS v15.0	25	Adults	Both
465	Author: Cella, M., Okruszek, L., Lawrence, M., Zarlenga, V., He, Z. and Wykes, T. Year: 2018 Title: Using wearable technology to detect the autonomic signature of illness severity in schizophrenia Journal: Schizophr Res Volume: 195 Pages: 537-542	Using wearable technology to detect the autonomic signature of illness severity in schizophrenia	Cella, M., Okruszek, L., Lawrence, M., Zarlenga, V., He, Z. and Wykes, T.	Schizophr Res	2018	https://doi.org/10.1016/j.schres.2017.09.028	Algorithm development; Operational feasibility	Psychiatry/Psychology	Schizophrenia	Association between illness features and autonomic abnormalities	Device acceptance; Time use survey; Symptom severity; Autonomic activation		Wearable	Electrodermal activity sensor; Photoplethysmography; Tri-axial accelerometer	Empatica, E4	Wrist	MATLAB	55	Adults	Both
487	Author: Chapman, J. J., Fraser, S. J., Brown, W. J. and Burton, N. W. Year: 2015 Title: The feasibility and acceptability of questionnaires and accelerometry for measuring physical activity and sedentary behaviour in adults with mental illness Journal: J Ment Health Volume: 24 Issue: 5 Pages: 299-304	The feasibility and acceptability of questionnaires and accelerometry for measuring physical activity and sedentary behaviour in adults with mental illness	Chapman, J. J., Fraser, S. J., Brown, W. J. and Burton, N. W.	J Ment Health	2015	https://doi.org/10.3109/09638237.2015.1057321	Operational feasibility	Psychiatry/Psychology	Anxiety; Bipolar disroder; Depression; Mental illness; Psychoses	Physical activity monitoring	Participant adherence; Participant ease of use	Physical activity questionnaire adapted from Active Australia survey	Wearable	Accelerometer	ActiGraph, GT3X+	Hip	MATLAB 2001b; SPSS v21.0	425	Adults	Both
539	Author: Christensen, C., Haddad, A. and Maus, E. Year: 2017 Title: Validity of an Accelerometer Used to Measure Step Count in Children With Idiopathic Toe Walking Journal: Pediatr Phys Ther Volume: 29 Issue: 2 Pages: 153-157	Validity of an Accelerometer Used to Measure Step Count in Children With Idiopathic Toe Walking	Christensen, C., Haddad, A. and Maus, E.	Pediatr Phys Ther	2017	https://doi.org/10.1097/PEP.0000000000000364	Algorithm development; Sensor performance	Musculoskeletal; Neurology; Pediatrics	Idiopathic toe walking	Gait	Step count while walking at self-selected speeds	Scored video	Wearable	Accelerometer	New Lifestyles, NL-1000	Waist		100	Children; Adolescents	Both
540	Author: Christiansen, M. P., Garg, S. K., Brazg, R., Bode, B. W., Bailey, T. S., Slover, R. H., Sullivan, A., Huang, S., Shin, J., Lee, S. W. and Kaufman, F. R. Year: 2017 Title: Accuracy of a Fourth-Generation Subcutaneous Continuous Glucose Sensor Journal: Diabetes Technol Ther Volume: 19 Issue: 8 Pages: 446-456	Accuracy of a Fourth-Generation Subcutaneous Continuous Glucose Sensor	Christiansen, M. P., Garg, S. K., Brazg, R., Bode, B. W., Bailey, T. S., Slover, R. H., Sullivan, A., Huang, S., Shin, J., Lee, S. W. and Kaufman, F. R.	Diabetes Technol Ther	2017	https://doi.org/10.1089/dia.2017.0087	Algorithm development; Operational feasibility; Sensor performance	Endocrinology	Type 1 diabetes; Type 2 diabetes	Continuous glucose monitoring	Sensor accuracy; Sensor functional lifetime; Adverse events; Patient satisfaction	Plasma glucose values measured with Yellow Springs Instrument analyzer	Continuous glucose monitor; Smart phone	Interstitial sensor; App	Medtronic, Guardian Sensor 3; Apple iPhone or iPod; Medtronic, Guardian Connect System Application	Abdomen; Arm	SAS 9.4	93	Adolescents; Adults; Older Adults	Both
556	Author: Claridge, E. A., McPhee, P. G., Timmons, B. W., Martin Ginis, K. A., Macdonald, M. J. and Gorter, J. W. Year: 2015 Title: Quantification of Physical Activity and Sedentary Time in Adults with Cerebral Palsy Journal: Med Sci Sports Exerc Volume: 47 Issue: 8 Pages: 1719-26	Quantification of Physical Activity and Sedentary Time in Adults with Cerebral Palsy	Claridge, E. A., McPhee, P. G., Timmons, B. W., Martin Ginis, K. A., Macdonald, M. J. and Gorter, J. W.	Med Sci Sports Exerc	2015	https://doi.org/10.1249/MSS.0000000000000589	Algorithm development; Operational feasibility; Sensor performance	Musculoskeletal; Neurology	Cerebral palsy	Physical activity monitoring	Patient compliance; Average wear time; Sedentary time; Physical activity intensity	Participant activity log books	Wearable	Tri-axial accelerometer	ActiGraph, GT3X	Hip; Waist	ActiGraph, ActiLife software v6.9.0; SPSS v20.0	42	Adults; Older Adults	Both
571	Author: Cogan, D., Pouyan, M. B., Nourani, M. and Harvey, J. Year: 2014 Title: A wrist-worn biosensor system for assessment of neurological status Journal: Conf Proc IEEE Eng Med Biol Soc Volume: 2014 Pages: 5748-51	A wrist-worn biosensor system for assessment of neurological status	Cogan, D., Pouyan, M. B., Nourani, M. and Harvey, J.	Conf Proc IEEE Eng Med Biol Soc	2014	https://doi.org/10.1109/EMBC.2014.6944933	Algorithm development; Operational feasibility	Neurology	Epilepsy	Symptom monitoring; Seizure prediction	Classification of relaxation, physical stress, cognitive stress, emotional stress states; Heart rate; Blood oxygen saturation; Temperature; Classification of physiological data before, during and after seizure		Wearable	Oximeter; Electrodermal activity; Electrodes; Accelerometer; Temperature	Nonin, 3150 Wireless WristOx2; Affectiva, Q Curve	Wrist; Finger		21	Not specified	Not specified
574	Author: Coker-Bolt, P., Downey, R. J., Connolly, J., Hoover, R., Shelton, D. and Seo, N. J. Year: 2017 Title: Exploring the feasibility and use of acceleromters before, during, and after a camp-based CIMT program for children with cerebral palsy Journal: J Pediatr Rehabil Med Volume: 10 Issue: 1 Pages: 27-36	Exploring the feasibility and use of acceleromters before, during, and after a camp-based CIMT program for children with cerebral palsy	Coker-Bolt, P., Downey, R. J., Connolly, J., Hoover, R., Shelton, D. and Seo, N. J.	J Pediatr Rehabil Med	2017	https://doi.org/10.3233/PRM-170408	Algorithm development; Operational feasibility	Musculoskeletal; Neurology; Pediatrics	Hemiplegic cerebral palsy	Upper limb function; Constraint-induced movement therapy	Percent of time with any upper limb activity; Mean activity counts per second		Wearable sensor array	Tri-axial accelerometer	ActiGraph, GT9X Link	Bilateral wrists; Affected arm	ActiGraph, GT9X Link software	12	Children	Both
576	Author: Cole, B. T., Roy, S. H., De Luca, C. J. and Nawab, S. H. Year: 2014 Title: Dynamical learning and tracking of tremor and dyskinesia from wearable sensors Journal: IEEE Trans Neural Syst Rehabil Eng Volume: 22 Issue: 5 Pages: 982-91	Dynamical learning and tracking of tremor and dyskinesia from wearable sensors	Cole, B. T., Roy, S. H., De Luca, C. J. and Nawab, S. H.	IEEE Trans Neural Syst Rehabil Eng	2014	https://doi.org/10.1109/TNSRE.2014.2310904	Algorithm development	Musculoskeletal; Neurology	Parkinson's disease	Tremor quantification; Dyskinesia severity	Performance of dynamic neural networks, dynamic support vector machines and hidden Markov models to detect tremor and dyskinesia during unconstrained activities of daily living	Scored video using Unified Parkinson's Disease Rating Scale (UPDRS)	Wearable sensor array	Tri-axial accelerometer; Electromyography (EMG) electrode	DelSys Inc.	Upper arm; Lower arm; Arms; Thigh; Lower leg; Sternum		23	Adults; Older Adults	Both
577	Author: Cole, C. A., Anshari, D., Lambert, V., Thrasher, J. F. and Valafar, H. Year: 2017 Title: Detecting Smoking Events Using Accelerometer Data Collected Via Smartwatch Technology: Validation Study Journal: JMIR Mhealth Uhealth Volume: 5 Issue: 12 Pages: e189	Detecting Smoking Events Using Accelerometer Data Collected Via Smartwatch Technology: Validation Study	Cole, C. A., Anshari, D., Lambert, V., Thrasher, J. F. and Valafar, H.	JMIR Mhealth Uhealth	2017	https://doi.org/10.2196/mhealth.9035	Algorithm development; Operational feasibility	Psychiatry/Psychology	Nicotine dependence; Smoking	Objectively measuring smoking behavior	Ability of a machine learning algorithm to accurately detect smoking sessions during activities of daily living; Recording hours; Occurrences of improper use, abnormal gestures, false negatives and false positives	Participant electronic log of smoking activity	Smart watch; Smart phone	Tri-axial accelerometer; App	Asus, Zenwatch; Android; Custom	Wrist		14	Adults	Both
593	Author: Conway, M. R., Marshall, M. R., Schlaff, R. A., Pfeiffer, K. A. and Pivarnik, J. M. Year: 2018 Title: Physical Activity Device Reliability and Validity during Pregnancy and Postpartum Journal: Med Sci Sports Exerc Volume: 50 Issue: 3 Pages: 617-623	Physical Activity Device Reliability and Validity during Pregnancy and Postpartum	Conway, M. R., Marshall, M. R., Schlaff, R. A., Pfeiffer, K. A. and Pivarnik, J. M.	Med Sci Sports Exerc	2018	https://doi.org/10.1249/MSS.0000000000001469	Algorithm development; Sensor performance	Obstetrics/Gynecology (Women’s Health); Pregnancy/Pre-natal	Pregnancy; Post-Partum	Physical activity monitoring	Relative oxygen consumption; Calorie per minute; Step counts during activities of daily living and exercise	Indirect calorimetry via CareFusion, Oxycon Mobile portable metabolic analyzer	Wearable	Accelerometer; Pedometer; Not specified	ActiGraph, GT3X+; Omron Healthcare, Hj-720it; BodyMedia SenseWear	Hip; Ankle; Triceps		33	Adults	Female
595	Author: Cook, J. D., Prairie, M. L. and Plante, D. T. Year: 2018 Title: Ability of the Multisensory Jawbone UP3 to Quantify and Classify Sleep in Patients With Suspected Central Disorders of Hypersomnolence: A Comparison Against Polysomnography and Actigraphy Journal: J Clin Sleep Med Volume: 14 Issue: 5 Pages: 841-848	Ability of the Multisensory Jawbone UP3 to Quantify and Classify Sleep in Patients With Suspected Central Disorders of Hypersomnolence: A Comparison Against Polysomnography and Actigraphy	Cook, J. D., Prairie, M. L. and Plante, D. T.	J Clin Sleep Med	2018	http://dx.doi.org/10.5664/jcsm.7120	Algorithm development; Sensor performance	Sleep	Central disorders of hypersomnolence	Sleep quality	Total sleep time; Epoch classification; Wake after sleep onset; Sleep onset latency; Rapid eye movement	Polysomnography; Multiple Sleep Latency Test; Phillips Respironics, Actiwatch 2	Wearable	Accelerometer; Heart rate monitor	Jawbone, Jawbone UP3	Wrist	MATLAB; JMP Pro 11	43	Adults	Both
606	Author: Correa, J. B., Apolzan, J. W., Shepard, D. N., Heil, D. P., Rood, J. C. and Martin, C. K. Year: 2016 Title: Evaluation of the ability of three physical activity monitors to predict weight change and estimate energy expenditure Journal: Appl Physiol Nutr Metab Volume: 41 Issue: 7 Pages: 758-66	Evaluation of the ability of three physical activity monitors to predict weight change and estimate energy expenditure	Correa, J. B., Apolzan, J. W., Shepard, D. N., Heil, D. P., Rood, J. C. and Martin, C. K.	Appl Physiol Nutr Metab	2016	https://doi.org/10.1139/apnm-2015-0461	Algorithm development; Operational feasibility; Sensor performance	Overweight/Obesity	Overweight/Obesity	Weight management	Total energy expenditure; Activity energy expenditure	Doubly labeled water	Wearable sensor array	Accelerometer; Bi-axial accelerometer; Not specified	Philips Respironics, Model C Actical; BodyMedia, Sensewear; MiniSun LLC, Intelligent Device for Energy Expenditure and Actvity (IDEEA)	Waist; Wrist; Chest; Thigh; Feet	SPSS v20.0	87	Adults	Both
650	D. M. and Russell, S. J. Year: 2014 Title: A comparative effectiveness analysis of three continuous glucose monitors: the Navigator, G4 Platinum, and Enlite Journal: J Diabetes Sci Technol Volume: 8 Issue: 4 Pages: 699-708	A comparative effectiveness analysis of three continuous glucose monitors: the Navigator, G4 Platinum, and Enlite	Damiano, E.R., McKeon K., El-Khatib, F.H., Zheng, H., Nathan, D.M., Russell S.J.	J Diabetes Sci Technol	2014	https://doi.org/10.1177/1932296814532203	Algorithm development; Sensor performance	Endocrinology	Type 1 diabetes	Continuous glucose monitoring	Mean absolute relative difference in blood glucose measurements; Sensor accuracy; Sensor reliability	Venous plasma glucose measurements via International Biomedical, GlucoScout	Continuous glucose monitor	Interstitial sensor	Abbott Diabetes Care, FreeStyle Navigator; Dexcom, G4 Platinum; Medtronic, Enlite	Abdomen	SAS v9.2	24	Adolescents; Adults	Both
662	Author: Dawson, A., Loving, R. T., Gordon, R. M., Abel, S. L., Loewy, D., Kripke, D. F. and Kline, L. E. Year: 2015 Title: Type III home sleep testing versus pulse oximetry: is the respiratory disturbance index better than the oxygen desaturation index to predict the apnoea-hypopnoea index measured during laboratory polysomnography? Journal: BMJ Open Volume: 5 Issue: 6 Pages: e007956	Type III home sleep testing versus pulse oximetry: is the respiratory disturbance index better than the oxygen desaturation index to predict the apnoea-hypopnoea index measured during laboratory polysomnography?	Dawson, A., Loving, R. T., Gordon, R. M., Abel, S. L., Loewy, D., Kripke, D. F. and Kline, L. E.	BMJ Open	2015	http://dx.doi.org/10.1136/bmjopen-2015-007956	Algorithm development; Operational feasibility; Sensor performance	Pulmonary/Respiratory; Sleep	Obstructive sleep apnea	Diagnostic capabilities	Apnea–hypopnea index; Oxygen desaturation index; Respiratory disturbance index	In-laboratory polysomnography, Compumedics, Profusion Sleep 4; Konica Minolta, Pulsox- 300i with Profox software	Portable technology	Pressure transducer, Oximeter, Pneumatic sensor belt	ResMed, ApneaLink Plus	Finger	Phillips Respironics, G3 software; GraphPad Prism v5	135	Adults; Older Adults	Both
663	Author: de Asmundis, C., Conte, G., Sieira, J., Chierchia, G. B., Rodriguez-Manero, M., Di Giovanni, G., Ciconte, G., Levinstein, M., Baltogiannis, G., Saitoh, Y., Casado-Arroyo, R. and Brugada, P. Year: 2014 Title: Comparison of the patient-activated event recording system vs. traditional 24 h Holter electrocardiography in individuals with paroxysmal palpitations or dizziness Journal: Europace V…	Comparison of the patient-activated event recording system vs. traditional 24 h Holter electrocardiography in individuals with paroxysmal palpitations or dizziness	de Asmundis, C., Conte, G., Sieira, J., Chierchia, G. B., Rodriguez-Manero, M., Di Giovanni, G., Ciconte, G., Levinstein, M., Baltogiannis, G., Saitoh, Y., Casado-Arroyo, R. and Brugada, P.	Europace	2014	https://doi.org/10.1093/europace/eut411	Algorithm development	Cardiology	Arrhythmias; Dizziness; Paroxysmal palpitations	Diagnostic capabilities	Percent detection of symptom-related arrhythmias; Premature atrial complexes; Premature ventricular complexes; Sinus tachycardia; Atrial tachycardia; Atrioventricular nodal re-entrant tachycardia	Holter monitor	Portable technology	Electrocardiography (ECG) electrodes	OMRON, HeartScan	Chest	SPSS v21.0	625	Adults	Both
680	Author: De Vroey, H., Staes, F., Weygers, I., Vereecke, E., Vanrenterghem, J., Deklerck, J., Van Damme, G., Hallez, H. and Claeys, K. Year: 2018 Title: The implementation of inertial sensors for the assessment of temporal parameters of gait in the knee arthroplasty population Journal: Clin Biomech (Bristol, Avon) Volume: 54 Pages: 22-27	The implementation of inertial sensors for the assessment of temporal parameters of gait in the knee arthroplasty population	De Vroey, H., Staes, F., Weygers, I., Vereecke, E., Vanrenterghem, J., Deklerck, J., Van Damme, G., Hallez, H. and Claeys, K.	Clin Biomech (Bristol, Avon)	2018	https://doi.org/10.1016/j.clinbiomech.2018.03.002	Algorithm development; Sensor performance	Orthopedics/Orthopedic Surgery	Knee arthroplasty	Motor function	Gait	Recorded kinematic data using NaturalPoint, Optitrack flex 13 system	Wearable	Gyroscope	Enschede, Xsens MTw	Lower leg	MATLAB	16	Adults; Older Adults	Both
687	Author: Deepu, C. J. and Lian, Y. Year: 2015 Title: A joint QRS detection and data compression scheme for wearable sensors Journal: IEEE Trans Biomed Eng Volume: 62 Issue: 1 Pages: 165-75	A joint QRS detection and data compression scheme for wearable sensors	Deepu, C. J. and Lian, Y.	IEEE Trans Biomed Eng	2015	https://doi.org/10.1109/TBME.2014.2342879	Algorithm development	Cardiology	Arrhythmias	Arrhythmia detection	QRS complex detection	8 previously published algorithms	Wearable	Electrocardiogram (ECG)				48	Not specified	Not specified
691	Author: Del Din, S., Godfrey, A. and Rochester, L. Year: 2016 Title: Validation of an Accelerometer to Quantify a Comprehensive Battery of Gait Characteristics in Healthy Older Adults and Parkinson's Disease: Toward Clinical and at Home Use Journal: IEEE J Biomed Health Inform Volume: 20 Issue: 3 Pages: 838-847	Validation of an Accelerometer to Quantify a Comprehensive Battery of Gait Characteristics in Healthy Older Adults and Parkinson's Disease: Toward Clinical and at Home Use	Del Din, S., Godfrey, A. and Rochester, L	IEEE J Biomed Health Inform	2016	https://doi.org/10.1109/JBHI.2015.2419317	Algorithm development; Sensor performance	Musculoskeletal; Neurology	Parkinson's disease	Motor function	Gait	Scored video on instrumented walkway	Wearable	Tri-axial accelerometer	Axivity, AX-3	Lower back	MATLAB	60	Adults; Older Adults	Both
702	Author: Derungs, A., Schuster-Amft, C. and Amft, O. Year: 2018 Title: Longitudinal Walking Analysis in Hemiparetic Patients Using Wearable Motion Sensors: Is There Convergence Between Body Sides? Journal: Front Bioeng Biotechnol Volume: 6 Pages: 57	Longitudinal Walking Analysis in Hemiparetic Patients Using Wearable Motion Sensors: Is There Convergence Between Body Sides?	Derungs, A., Schuster-Amft, C. and Amft, O.	Front Bioeng Biotechnol	2018	https://doi.org/10.3389/fbioe.2018.00057	Algorithm development; Operational feasibility	Musculoskeletal; Neurology	Brain tumor extraction; Hemiparesis; Stroke;	Motor function; Movement patterns between affected and non-affected body sides	Sensitivity and specificity for algorithm detection of walking and movement parameters; Stride count; Stride duration; Sway; Cadence	Scored video	Wearable sensor array	Tri-axial accelerometer; Tri-axial gyroscope; Tri-axial magnetometer	Shimmer, Shimmer3	Wrist; Upper arms; Thigh	MATLAB	11	Adults; Older Adults	Both
712	Author: Di Palma, S., Tonacci, A., Narzisi, A., Domenici, C., Pioggia, G., Muratori, F. and Billeci, L. Year: 2017 Title: Monitoring of autonomic response to sociocognitive tasks during treatment in children with Autism Spectrum Disorders by wearable technologies: A feasibility study Journal: Comput Biol Med Volume: 85 Pages: 143-152	Monitoring of autonomic response to sociocognitive tasks during treatment in children with Autism Spectrum Disorders by wearable technologies: A feasibility study	Di Palma, S., Tonacci, A., Narzisi, A., Domenici, C., Pioggia, G., Muratori, F. and Billeci, L.	Comput Biol Med	2017	http://dx.doi.org/10.1016/j.compbiomed.2016.04.001	Algorithm development; Operational feasibility	Neurology; Pediatrics	Autism	Correlations between physiological and behavioral markers	Autonomic responses during social interaction; Heart rate; Respiratory sinus arrhythmia; Patient acceptance		Chest strap	Electrocardiogram (ECG) electrodes	Custom	Chest	MATLAB	5	Children	Male
766	Author: Downs, J., Leonard, H., Jacoby, P., Brisco, L., Baikie, G. and Hill, K. Year: 2015 Title: Rett syndrome: establishing a novel outcome measure for walking activity in an era of clinical trials for rare disorders Journal: Disabil Rehabil Volume: 37 Issue: 21 Pages: 1992-6	Rett syndrome: establishing a novel outcome measure for walking activity in an era of clinical trials for rare disorders	Downs, J., Leonard, H., Jacoby, P., Brisco, L., Baikie, G. and Hill, K.	Disabil Rehabil	2015	https://doi.org/10.3109/09638288.2014.993436	Algorithm development; Sensor performance	Genetic Diseases; Musculoskeletal; Neurology; Pediatrics; Rare Diseases/Disorders	Rett syndrome	Physical activity monitoring	Average step count per minute at different walking speeds	Scored video	Wearable sensor array	Tri-axial accelerometer; Uni-axial accelerometer; Accelerometer	ActiGraph, GTX3; PAL Technologies, activePAL; OrthoCare Innovations, StepWatch Activity Monitor	Waist; Thigh; Ankle		26	Adolescents; Adults	Female
793	Author: Edge, J., Acerini, C., Campbell, F., Hamilton-Shield, J., Moudiotis, C., Rahman, S., Randell, T., Smith, A. and Trevelyan, N. Year: 2017 Title: An alternative sensor-based method for glucose monitoring in children and young people with diabetes Journal: Arch Dis Child Volume: 102 Issue: 6 Pages: 543-549	An alternative sensor-based method for glucose monitoring in children and young people with diabetes	Edge, J., Acerini, C., Campbell, F., Hamilton-Shield, J., Moudiotis, C., Rahman, S., Randell, T., Smith, A. and Trevelyan, N.	Arch Dis Child	2017	http://dx.doi.org/10.1136/archdischild-2016-311530	Operational feasibility; Sensor performance	Endocrinology; Pediatrics	Type 1 diabetes	Continuous glucose monitoring	Accuracy glucose readings; Hours per day in range, hypoglycemia and hyperglycemia; Glycemic variability; Patient acceptance; Adverse events	Self monitoring blood glucose	Continuous glucose monitor	Interstitial sensor	Abbott Diabetes Claim, FreeStyle Libre Flash	Arm	SAS v9.2	89	Children; Adolescents	Both
822	Author: Ellis, K., Kerr, J., Godbole, S., Staudenmayer, J. and Lanckriet, G. Year: 2016 Title: Hip and Wrist Accelerometer Algorithms for Free-Living Behavior Classification Journal: Med Sci Sports Exerc Volume: 48 Issue: 5 Pages: 933-40	Hip and Wrist Accelerometer Algorithms for Free-Living Behavior Classification	Ellis, K., Kerr, J., Godbole, S., Staudenmayer, J. and Lanckriet, G.	Med Sci Sports Exerc	2016	https://doi.org/10.1249/MSS.0000000000000840	Algorithm development; Sensor performance	Musculoskeletal; Overweight/Obesity	Breast cancer survivors; Overweight/Obesity	Physical activity monitoring	Ability of a machine learning algorithm to classify physical activity types; Sitting; Standing; Walking/running; Riding in a vehicle	Wearable Vicon Revue, SenseCam; Traditional accelerometer cut points	Wearable	Tri-axial accelerometer	ActiGraph, GT3X+	Hip; Non-dominant wrist	ActiGraph, ActiLife software; R package GGIR	40	Adults; Older Adults	Female
824	Author: Ellis, R. J., Ng, Y. S., Zhu, S., Tan, D. M., Anderson, B., Schlaug, G. and Wang, Y. Year: 2015 Title: A Validated Smartphone-Based Assessment of Gait and Gait Variability in Parkinson's Disease Journal: PLoS One Volume: 10 Issue: 10 Pages: e0141694	A Validated Smartphone-Based Assessment of Gait and Gait Variability in Parkinson's Disease	Ellis, R. J., Ng, Y. S., Zhu, S., Tan, D. M., Anderson, B., Schlaug, G. and Wang, Y.	PLoS One	2015	https://doi.org/10.1371/journal.pone.0141694; https://journals.plos.org/plosone/article?id=10.1371/journal.pone.0141694	Algorithm development; Operational feasibility	Musculoskeletal; Neurology	Parkinson's disease	Motor function	Gait; Step time; Step length	Heel-mounted footswitch sensors; Instrumented pressure sensor walkway, GAITRite	Smart phone	Tri-axial accelerometer; Tri-axial gyroscope; App	Apple, iPod Touch; Custom SmartMOVE app	Waist	Apple iOS 6.1	30	Adults; Older Adults	Both
843	Author: Eskofier, B. M., Lee, S. I., Daneault, J. F., Golabchi, F. N., Ferreira-Carvalho, G., Vergara-Diaz, G., Sapienza, S., Costante, G., Klucken, J., Kautz, T. and Bonato, P. Year: 2016 Title: Recent machine learning advancements in sensor-based mobility analysis: Deep learning for Parkinson's disease assessment Journal: Conf Proc IEEE Eng Med Biol Soc Volume: 2016 Pages: 655-658	Recent machine learning advancements in sensor-based mobility analysis: Deep learning for Parkinson's disease assessment	Eskofier, B. M., Lee, S. I., Daneault, J. F., Golabchi, F. N., Ferreira-Carvalho, G., Vergara-Diaz, G., Sapienza, S., Costante, G., Klucken, J., Kautz, T. and Bonato, P.	Conf Proc IEEE Eng Med Biol Soc	2016	https://doi.org/10.1109/EMBC.2016.7590787	Algorithm development	Musculoskeletal; Neurology	Parkinson's disease	Motor function	Bradykinesia detection using deep learning framework	Bradykinesia detection using standard machine learning classifications	Wearable	Tri-axial accelerometer	Shimmer, Shimmer3; STMicro, LSM303DLHC	Forearm	Google, TensorFlow framework v0.7.0	10	Adults; Older Adults	Both
858	Author: Faccioli, S., Del Favero, S., Visentin, R., Bonfanti, R., Iafusco, D., Rabbone, I., Marigliano, M., Schiaffini, R., Bruttomesso, D. and Cobelli, C. Year: 2017 Title: Accuracy of a CGM Sensor in Pediatric Subjects With Type 1 Diabetes. Comparison of Three Insertion Sites: Arm, Abdomen, and Gluteus Journal: J Diabetes Sci Technol Volume: 11 Issue: 6 Pages: 1147-1154	Accuracy of a CGM Sensor in Pediatric Subjects With Type 1 Diabetes. Comparison of Three Insertion Sites: Arm, Abdomen, and Gluteus	Faccioli, S., Del Favero, S., Visentin, R., Bonfanti, R., Iafusco, D., Rabbone, I., Marigliano, M., Schiaffini, R., Bruttomesso, D. and Cobelli, C.	J Diabetes Sci Technol	2017	https://doi.org/10.1177/1932296817706377	Sensor performance	Endocrinology; Pediatrics	Type 1 diabetes	Continuous glucose monitoring	Accuracy of continuous glucose monitor in 3 different sites for euglycemia, hypoglycemia and hyperglycemia	Self-monitoring of blood glucose using the Accu-Chek® Aviva Combo BG meter	Continuous glucose monitor	Interstitial sensor	Dexcom®, G5 Platinum Share	Abdomen; Gluteus; Arm	MATLAB R2012b	30	Children	Both
859	Author: Faedda, G. L., Ohashi, K., Hernandez, M., McGreenery, C. E., Grant, M. C., Baroni, A., Polcari, A. and Teicher, M. H. Year: 2016 Title: Actigraph measures discriminate pediatric bipolar disorder from attention-deficit/hyperactivity disorder and typically developing controls Journal: J Child Psychol Psychiatry Volume: 57 Issue: 6 Pages: 706-16	Actigraph measures discriminate pediatric bipolar disorder from attention-deficit/hyperactivity disorder and typically developing controls	Faedda, G. L., Ohashi, K., Hernandez, M., McGreenery, C. E., Grant, M. C., Baroni, A., Polcari, A. and Teicher, M. H.	J Child Psychol Psychiatry	2016	https://doi.org/10.1111/jcpp.12520	Algorithm development; Operational feasibility; Sensor performance	Pediatrics; Psychiatry/Psychology	Bipolar disorder	Bio-behavioral markers to identify bipolar disease from ADHD	Activity; Sleep; Circadian rhythms; Patient acceptance	Parent completed daily activity log	Wearable	Accelerometer	Ambulatory Monitoring, Mini Motionlogger or Motionlogger	Waist	R; MATLAB	155	Children; Adolescents	Not specified
886	Author: Feldhege, F., Mau-Moeller, A., Lindner, T., Hein, A., Markschies, A., Zettl, U. K. and Bader, R. Year: 2015 Title: Accuracy of a custom physical activity and knee angle measurement sensor system for patients with neuromuscular disorders and gait abnormalities Journal: Sensors (Basel) Volume: 15 Issue: 5 Pages: 10734-52	Accuracy of a custom physical activity and knee angle measurement sensor system for patients with neuromuscular disorders and gait abnormalities	Feldhege, F., Mau-Moeller, A., Lindner, T., Hein, A., Markschies, A., Zettl, U. K., Bader, R.	Sensors (Basel)	2015	https://doi.org/10.3390/s150510734	Algorithm development; Operational feasibility; Sensor performance; Software development	Musculoskeletal; Neurology	Multiple Sclerosis	Motor function	Knee joint range of motion; Activity classification; Step detection	In-laboratory assessment; Noraxon, goniometer; Pal Technologies, activPAL; Scored video	Wearable	Tri-axial accelerometer; Tri-axial gyroscope	Custom system; InvenSense, MPU-6050	Femur; Tibia	National Instruments, LabView 2009; MathWorks, MATLAB 2013; SPSS v20	21	Adults	Both
896	Author: Ferreira, J. J., Godinho, C., Santos, A. T., Domingos, J., Abreu, D., Lobo, R., Goncalves, N., Barra, M., Larsen, F., Fagerbakke, O., Akeren, I., Wangen, H., Serrano, J. A., Weber, P., Thoms, A., Meckler, S., Sollinger, S., van Uem, J., Hobert, M. A., Maier, K. S., Matthew, H., Isaacs, T., Duffen, J., Graessner, H. and Maetzler, W. Year: 2015 Title: Quantitative home-based assessment of P…	Quantitative home-based assessment of Parkinson's symptoms: the SENSE-PARK feasibility and usability study	Ferreira, J. J., Godinho, C., Santos, A. T., Domingos, J., Abreu, D., Lobo, R., Goncalves, N., Barra, M., Larsen, F., Fagerbakke, O., Akeren, I., Wangen, H., Serrano, J. A., Weber, P., Thoms, A., Meckler, S., Sollinger, S., van Uem, J., Hobert, M. A., Maier, K. S., Matthew, H., Isaacs, T., Duffen, J., Graessner, H., Maetzler, W.	BMC Neurol	2015	https://doi.org/10.1186/s12883-015-0343-z	Operational feasibility	Neurology	Parkinson's disease	Patient compliance; Patient satisfaction; Patient ease of use	Drop-out rate; Frequency of patient reported doubt or difficulty using the system; Frequency of patient performing assessments tasks and data transfer; Frequency of adverse events; IBM Post-Study Usability Questionnaire (PSSUQ)		Wearable sensor array; Portable technology; Smart phone	Accelerometers; Angular rate sensors; Not specified; App	Nitendo Wii Balance Board; Custon SENSE-PARK system	Wrist; Leg; Low back	R v3.0.3	22	Adults; Older Adults	Both
898	Author: Ferretti, A., Valeo, L., Mazza, D., Muliere, L., Iorio, P., Giovannetti, G., Conteduca, F. and Iorio, R. Year: 2014 Title: Smartphone versus knee ligament arthrometer when size does not matter Journal: Int Orthop Volume: 38 Issue: 10 Pages: 2197-9	Smartphone versus knee ligament arthrometer when size does not matter	Ferretti, A., Valeo, L., Mazza, D., Muliere, L., Iorio, P., Giovannetti, G., Conteduca, F., Iorio, R.	Int Orthop	2014	https://doi.org/10.1007/s00264-014-2432-9	Algorithm development; Software development	Orthopedics/Orthopedic Surgery	Chronic ACL deficient knees	Knee laxity; Lachman's test	Interobserver and intra-observer reliability of anterior tibia translation measurements	KT 1000 taken by board certified orthopedic surgeons	Smart phone	Gyroscope; Accelerometer; App	Apple, iPhone; Android; Custom SmartJoint app	Shin		35	Not specified	Not specified
905	Author: Fisher, J. M., Hammerla, N. Y., Ploetz, T., Andras, P., Rochester, L. and Walker, R. W. Year: 2016 Title: Unsupervised home monitoring of Parkinson's disease motor symptoms using body-worn accelerometers Journal: Parkinsonism Relat Disord Volume: 33 Pages: 44-50	Unsupervised home monitoring of Parkinson's disease motor symptoms using body-worn accelerometers	Fisher, J. M., Hammerla, N. Y., Ploetz, T., Andras, P., Rochester, L., Walker, R. W.	Parkinsonism Relat Disord	2016	https://doi.org/10.1016/j.parkreldis.2016.09.009	Algorithm development; Sensor performance	Musculoskeletal; Neurology	Parkinson's disease	Motor function	Performance of Artificial Neural Networks in detecting upper limb dyskinesia	Patient completed symptom diaries; Clinician assessment in lab environment	Wearable	Tri-axial accelerometer	Axivity, AX-3	Bilateral wrists		34	Adults; Older Adults	Not specified
915	Author: Fletcher, R. R., Oreskovic, N. M. and Robinson, A. I. Year: 2014 Title: Design and clinical feasibility of personal wearable monitor for measurement of activity and environmental exposure Journal: Conf Proc IEEE Eng Med Biol Soc Volume: 2014 Pages: 874-7	Design and clinical feasibility of personal wearable monitor for measurement of activity and environmental exposure	Fletcher, R. R., Oreskovic, N. M. and Robinson, A. I.	IEEE Engineering in Medicine and Biology Society	2014	https://dx.doi.org/10.1109%2FEMBC.2014.6943730	Operational feasibility; Software development	Pediatrics; Pulmonary/Respiratory	Asthma	Air pollution exposure	Gas sensor calibration; Device power consumption; Device battery life	Commercial gas sensor instruments; Teladyna Model 100E UV florescent analyzer; 2B Technologies, Model 202 Ozone meter	Wearable; Smart phone	Tri-axial accelerometer; Electrochemical sensor; MEMS metal-oxide sensor; App	Analog Devices, ADXL362A; Custom, Eco-Mini; Android; Custom EcoMobileLive app	Waist	JAVA SDK	2	Children; Adolescents	Not specified
922	Author: Fokkenrood, H. J., Verhofstad, N., van den Houten, M. M., Lauret, G. J., Wittens, C., Scheltinga, M. R. and Teijink, J. A. Year: 2014 Title: Physical activity monitoring in patients with peripheral arterial disease: validation of an activity monitor Journal: Eur J Vasc Endovasc Surg Volume: 48 Issue: 2 Pages: 194-200	Physical activity monitoring in patients with peripheral arterial disease: validation of an activity monitor	Fokkenrood, H. J., Verhofstad, N., van den Houten, M. M., Lauret, G. J., Wittens, C., Scheltinga, M. R., Teijink, J. A.	Eur J Vasc Endovasc Surg	2014	http://dx.doi.org/10.1016/j.ejvs.2014.04.008	Algorithm development; Operational feasibility; Sensor performance	Cardiology/Vascular	Intermittent claudication; Peripheral arterial disease	Physical activity monitoring	Classification of posture and motions including lying, sitting, standing, locomotion, shuffling; Time device not worn or not recording	Scored video	Wearable	Tri-axial accelerometer	McRoberts, DynaPort MoveMonitor	Waist	MoveMonitor analysis software v2.6; MATLAB v7.14	27	Adults; Older Adults	Both
944	Author: Fredheim, J. M., Roislien, J. and Hjelmesaeth, J. Year: 2014 Title: Validation of a portable monitor for the diagnosis of obstructive sleep apnea in morbidly obese patients Journal: J Clin Sleep Med Volume: 10 Issue: 7 Pages: 751-7, 757a	Validation of a portable monitor for the diagnosis of obstructive sleep apnea in morbidly obese patients	Fredheim, J. M., Roislien, J., Hjelmesaeth, J.	J Clin Sleep Med	2014	http://dx.doi.org/10.5664/jcsm.3864	Algorithm development; Sensor performance	Pulmonary/Respiratory; Sleep	Obstructive sleep apnea; Morbid obesity	Diagnostic capabilities	Number of apneas measured by the apnea-hypopnea index; Disease severity classification	Type II portable somnograph, Embletta	Portable technology	Pressure transducer, Oximeter	ApneaLink	Chest	ApneaLink software; SPSS v17.0	114	Adults	Both
952	Author: Fu, T. C., Lin, W. C., Wang, J. S., Wang, C. H., Chang, C. T., Tsai, C. L., Lee, Y. S. and Lin, K. P. Year: 2017 Title: Detection of exercise periodic breathing using thermal flowmeter in patients with heart failure Journal: Med Biol Eng Comput Volume: 55 Issue: 8 Pages: 1189-1198	Detection of exercise periodic breathing using thermal flowmeter in patients with heart failure	Fu, T. C., Lin, W. C., Wang, J. S., Wang, C. H., Chang, C. T., Tsai, C. L., Lee, Y. S., Lin, K. P.	Med Biol Eng Comput	2017	https://doi.org/10.1007/s11517-016-1581-y	Sensor performance; Software development	Cardiology	Heart failure	Exercise capacity; Exercise periodic breathing	Ventilation patterns during cardiopulmonary exercise tests	Cardiopulmonary exercise test system data collection, Cardinal Health, MasterScreen- CPX	Wearable	Thermistors; Thermal flowmeter	E way, TJ series, ES-103-TJ-025-1P	Forehead; Nose	MATLAB	465	Not specified	Not specified
958	Author: Fulk, G. D., Combs, S. A., Danks, K. A., Nirider, C. D., Raja, B. and Reisman, D. S. Year: 2014 Title: Accuracy of 2 activity monitors in detecting steps in people with stroke and traumatic brain injury Journal: Phys Ther Volume: 94 Issue: 2 Pages: 222-9	Accuracy of 2 activity monitors in detecting steps in people with stroke and traumatic brain injury	Fulk, G. D., Combs, S. A., Danks, K. A., Nirider, C. D., Raja, B., Reisman, D. S.	Phys Ther	2014	https://doi.org/10.2522/ptj.20120525	Algorithm development; Sensor performance	Musculoskeletal; Neurology; Trauma	Stroke; Traumatic brain injury	Physical activity monitoring; Exercise capacity	Step count during Two Minute Walk Test	Scored video	Wearable	Tri-axial accelerometer; Tri-axial accelerometer; Pedometer; Accelerometer	Fitbit, Ultra; Nike, Fuelband; YAMAX Health & Sports Inc, Yamax Digi-Walker SW-701; Orthocare Innovations, StepWatch Activity Monitor	Waist; Wrist of less affected upper extremity; Ankle of less affected lower extremity		50	Adults; Older Adults	Both
976	Author: Gant, K., Bohorquez, J. and Thomas, C. K. Year: 2017 Title: Long-term recording of electromyographic activity from multiple muscles to monitor physical activity of participants with or without a neurological disorder Journal: Biomed Tech (Berl)	Long-term recording of electromyographic activity from multiple muscles to monitor physical activity of participants with or without a neurological disorder	Gant, K., Bohorquez, J., Thomas, C. K.	Biomed Tech (Berl)	2017	https://doi.org/10.1515/bmt-2017-0104	Algorithm development; Operational feasibility	Musculoskeletal; Neurology	Cervical spinal cord injury	Physical activity monitoring	Electromyography recordings of motor potentials; System noise in real world environments; Maximum system recording time; System reliability	Multiple commercially available EMG recorders	Portable technology	Electromyography (EMG) electrodes	Custom system; eWellness, First choice 2000	Legs; Arms	MATLAB v7	11	Not specified	Not specified
987	Author: Garcia-Ortiz, L., Recio-Rodriguez, J. I., Agudo-Conde, C., Maderuelo-Fernandez, J. A., Patino Alonso, M. C., de Cabo-Laso, A., Rodriguez-Martin, C., Gonzalez-Sanchez, J., Rodriguez-Sanchez, E. and Gomez-Marcos, M. A. Year: 2018 Title: Noninvasive validation of central and peripheral augmentation index estimated by a novel wrist-worn tonometer Journal: J Hypertens	Noninvasive validation of central and peripheral augmentation index estimated by a novel wrist-worn tonometer	Garcia-Ortiz, L., Recio-Rodriguez, J. I., Agudo-Conde, C., Maderuelo-Fernandez, J. A., Patino Alonso, M. C., de Cabo-Laso, A., Rodriguez-Martin, C., Gonzalez-Sanchez, J., Rodriguez-Sanchez, E. and Gomez-Marcos, M. A.	j hypertens	2018	https://doi.org/10.1097/HJH.0000000000001806	Algorithm development; Sensor performance	Cardiology; Endocrinology; Overweight/Obesity	Diabetes; Dyslipidemia; Hypertension; Obesity	Blood pressure monitoring; Estimating cardiac risk	Central and peripheral augmentation index; Carotid-intima-media thickness; Cardioankle vascular index; Ankle-brachial index; Brachial ankle pulse wave velocity; End organ damage including cardiac and kidney function	Measurements by AtCor Medical Pty Ltd, MM3, SphygmoCor System; SonoSite Micromax ultrasound device; VaSera VS-2000; Cornell voltage duration production; Chronic Kidney Disease Epidemiology Collaboration rating scale	Wearable	Tonometer; Electrocardiogram (EKG) electrodes; Tri-axial accelerometer; Tri-axial gyroscope; Pressure sensor	Microsoft Research	Wrist	SAS v23	254	Adults; Older Adults	Both
1029	Author: Gilbert, A. L., Lee, J., Ma, M., Semanik, P. A., DiPietro, L., Dunlop, D. D. and Chang, R. W. Year: 2016 Title: Comparison of Subjective and Objective Measures of Sedentary Behavior Using the Yale Physical Activity Survey and Accelerometry in Patients With Rheumatoid Arthritis Journal: J Phys Act Health Volume: 13 Issue: 4 Pages: 371-6	Comparison of Subjective and Objective Measures of Sedentary Behavior Using the Yale Physical Activity Survey and Accelerometry in Patients With Rheumatoid Arthritis	Gilbert, A. L., Lee, J., Ma, M., Semanik, P. A., DiPietro, L., Dunlop, D. D., Chang, R. W.	J Phys Act Health	2016	http://dx.doi.org/10.1123/jpah.2015-0176	Algorithm development; Operational feasibility	Musculoskeletal; Rheumatology	Rheumatoid arthritis	Physical activity and sedentary behavior monitoring	Number of valid days of data; Average daily monitored hours; Average daily sedentary hours	Self reported using Yale Physical Activity Survey (YPAS)	Wearable	Uni-axial accelerometer	ActiGraph, GT1M	Waist		185	Adults; Older Adults	Both
1041	Author: Godfrey, A., Morris, R., Hickey, A. and Del Din, S. Year: 2016 Title: Beyond the front end: Investigating a thigh worn accelerometer device for step count and bout detection in Parkinson's disease Journal: Med Eng Phys Volume: 38 Issue: 12 Pages: 1524-1529	Beyond the front end: Investigating a thigh worn accelerometer device for step count and bout detection in Parkinson's disease	Godfrey, A., Morris, R., Hickey, A. and Del Din, S.	Med Eng Phys	2016	http://dx.doi.org/10.1016/j.medengphy.2016.09.023	Algorithm development; Operational feasibility; Sensor performance; Software development	Musculoskeletal; Neurology	Parkinson's disease	Physical activity monitoring	Period of time stepping/walking; Bout count; Number of steps; Missed recordings		Wearable	Uni-axial accelerometer	PAL Technologies, activePAL	Thigh	MATLAB	8	Adults; Older Adults	Both
1042	Author: Godfrey, A., Bourke, A., Del Din, S., Morris, R., Hickey, A., Helbostad, J. L. and Rochester, L. Year: 2016 Title: Towards holistic free-living assessment in Parkinson's disease: Unification of gait and fall algorithms with a single accelerometer Journal: Conf Proc IEEE Eng Med Biol Soc Volume: 2016 Pages: 651-654	Towards holistic free-living assessment in Parkinson's disease: Unification of gait and fall algorithms with a single accelerometer	Godfrey, A., Bourke, A., Del Din, S., Morris, R., Hickey, A., Helbostad, J. L. and Rochester, L.	Conf Proc IEEE Eng Med Biol Soc	2016	https://doi.org/10.1109/EMBC.2016.7590786	Algorithm development	Musculoskeletal; Neurology	Parkinson's disease	Motor function	Performance of gait segmentation algorithm; Accuracy of fall detection	Laboratory assessments and scripted falls in healthy adults; Self report falls diary	Wearable	Tri-axial accelerometer	Axivity, AX-3	Low back		11	Adults; Older Adults	Both
1097	Author: Grunerbl, A., Muaremi, A., Osmani, V., Bahle, G., Ohler, S., Troster, G., Mayora, O., Haring, C. and Lukowicz, P. Year: 2015 Title: Smartphone-based recognition of states and state changes in bipolar disorder patients Journal: IEEE J Biomed Health Inform Volume: 19 Issue: 1 Pages: 140-8	Smartphone-based recognition of states and state changes in bipolar disorder patients	Grunerbl, A., Muaremi, A., Osmani, V., Bahle, G., Ohler, S., Troster, G., Mayora, O., Haring, C., Lukowicz, P.	IEEE J Biomed Health Inform	2015	https://doi.org/10.1109/JBHI.2014.2343154	Operational feasibility; Sensor performance	Psychiatry/Psychology	Bipolar disorder	Objective measure of patient mental state	Phone call features; Voice/speech features; Patient location and acceleration; Patient comfort with data download	Psychological standard scale tests such as HAMD or YMRS	Smart phone	GPS; Accelerometer; App	Android; Custom			10	Adults; Older Adults	Not specified
1099	Author: Gu, Y., Cleeren, E., Dan, J., Claes, K., Van Paesschen, W., Van Huffel, S. and Hunyadi, B. Year: 2017 Title: Comparison between Scalp EEG and Behind-the-Ear EEG for Development of a Wearable Seizure Detection System for Patients with Focal Epilepsy Journal: Sensors (Basel) Volume: 18 Issue: 1	Comparison between Scalp EEG and Behind-the-Ear EEG for Development of a Wearable Seizure Detection System for Patients with Focal Epilepsy	Gu, Y., Cleeren, E., Dan, J., Claes, K., Van Paesschen, W., Van Huffel, S, Hunyadi, B.	Sensors (Basel)	2017	https://doi.org/10.3390/s18010029	Algorithm development; Sensor performance	Neurology	Epilepsy	Seizure detection	Electrooculography artifacts; Signal amplitude; Temporal waveform; Frequency content; Detecting meaningful epileptic discharges; False detection; Comparison between scalp and behind ear electrode locations	Traditional multi-channel scalp EEG using an EEG amplifier, Schwarzer, epas 29 and Ambu Neuroline Cup electrodes	Wearable	Electroencephalogram (EEG) electrodes	Ambu Neuroline Cup	Behind ear	EEGLAB ICA toolbox	24	Adults	Both
1110	Author: Gundle, K. R., Punt, S. E. and Conrad Iii, E. U. Year: 2014 Title: Assessment of objective ambulation in lower extremity sarcoma patients with a continuous activity monitor: rationale and validation Journal: Sarcoma Volume: 2014 Pages: 947082	Assessment of objective ambulation in lower extremity sarcoma patients with a continuous activity monitor: rationale and validation	Gundle, K. R., Punt, S. E. and Conrad Iii, E. U.	Sarcoma	2014	http://dx.doi.org/10.1155/2014/947082	Algorithm development	Oncology	Lower extremity sarcoma	Physical activity monitoring	Days of use; Daily step count	Toronto Extremity Salvage Score (TESS)	Wearable	Bi-axial accelerometer	Orthocare Innovations, StepWatch Activity Monitor		STATA v11.0	29	Adults; Older Adults	Both
1130	Author: Haegele, J. A., Brian, A. S. and Wolf, D. Year: 2017 Title: Accuracy of the Fitbit Zip for Measuring Steps for Adolescents With Visual Impairments Journal: Adapt Phys Activ Q Volume: 34 Issue: 2 Pages: 195-200	Accuracy of the Fitbit Zip for Measuring Steps for Adolescents With Visual Impairments	Haegele, J. A., Brian, A. S. and Wolf, D.	Adapt Phys Activ Q	2017	https://doi.org/10.1123/apaq.2016-0055	Algorithm development	Ophthalmology	Visual impairments	Physical activity monitoring	Average step counts at regular and fast walking speeds during 2 minute walking trials	Direct researcher observation; Steps counted using handheld tally counter	Wearable	Tri-axial accelerometer	Fitbit, Zip	Hip	SPSS v22.0; Mircosoft Excel	14	Adolescents	Both
1200	Author: Hegde, N., Zhang, T., Uswatte, G., Taub, E., Barman, J., McKay, S., Taylor, A., Morris, D. M., Griffin, A. and Sazonov, E. S. Year: 2018 Title: The Pediatric SmartShoe: Wearable Sensor System for Ambulatory Monitoring of Physical Activity and Gait Journal: IEEE Trans Neural Syst Rehabil Eng Volume: 26 Issue: 2 Pages: 477-486	The Pediatric SmartShoe: Wearable Sensor System for Ambulatory Monitoring of Physical Activity and Gait	Hegde, N., Zhang, T., Uswatte, G., Taub, E., Barman, J., McKay, S., Taylor, A., Morris, D. M., Griffin, A. and Sazonov, E. S.	IEEE Trans Neural Syst Rehabil Eng	2018	https://doi.org/10.1109/TNSRE.2017.2786269	Algorithm development; Sensor performance	Musculoskeletal; Neurology; Pediatrics	Cerebral palsy	Motor function; Physical activity monitoring	Activity classification using machine learning models; Gait parameters during slow walking, fast walking, running	GAITRite CIR Systems	Smart clothing	Round force sensitive resistors; Tri-axial accelerometer	Interlink Inc.	Foot		21	Children	Both
1207	Author: Heldman, D. A., Espay, A. J., LeWitt, P. A. and Giuffrida, J. P. Year: 2014 Title: Clinician versus machine: reliability and responsiveness of motor endpoints in Parkinson's disease Journal: Parkinsonism Relat Disord Volume: 20 Issue: 6 Pages: 590-5	Clinician versus machine: reliability and responsiveness of motor endpoints in Parkinson's disease	Heldman, D. A., Espay, A. J., LeWitt, P. A. and Giuffrida, J. P.	Parkinsonism Relat Disord	2014	http://dx.doi.org/10.1016/j.parkreldis.2014.02.022	Algorithm development; Sensor performance	Musculoskeletal; Neurology	Parkinson's disease	Motor function	Finger tapping speed; Rest and postural tremors; Test-retest reliability via interclass correlation coefficient; Minimal detectable change	Scored video	Portable technology	Motor sensor	Great Lakes NeuroTechnologies, Kinesia	More affected index finger		18	Adults; Older Adults	Both
1223	Author: Hersek, S., Toreyin, H., Teague, C. N., Millard-Stafford, M. L., Jeong, H. K., Bavare, M. M., Wolkoff, P., Sawka, M. N. and Inan, O. T. Year: 2017 Title: Wearable Vector Electrical Bioimpedance System to Assess Knee Joint Health Journal: IEEE Trans Biomed Eng Volume: 64 Issue: 10 Pages: 2353-2360	Wearable Vector Electrical Bioimpedance System to Assess Knee Joint Health	Hersek, S., Toreyin, H., Teague, C. N., Millard-Stafford, M. L., Jeong, H. K., Bavare, M. M., Wolkoff, P., Sawka, M. N. and Inan, O. T.	IEEE Trans Biomed Eng	2017	https://doi.org/10.1109/TBME.2016.2641958	Algorithm development; Sensor performance	Orthopedics/Orthopedic Surgery	Acute unilateral knee injury	Knee joint health measured via electrical bioimpendance (EBI)	Differences in resistance; Differences in impedance; Day to day variability in electrical bioimpedance; Effects of local heating and cooling on electrical bioimpedance; Functionality of dry electrodes		Wearable	Wet gel electrodes; Bi-axial accelerometers	3M 2660-3 Red dot electrodes; Analog Devices, ADXL203EB	Leg	Biopac Systems, MP150 data acquisition system; MATLAB, Mathworks	49	Adults	Both
1235	Author: Hickey, A., Gunn, E., Alcock, L., Del Din, S., Godfrey, A., Rochester, L. and Galna, B. Year: 2016 Title: Validity of a wearable accelerometer to quantify gait in spinocerebellar ataxia type 6 Journal: Physiol Meas Volume: 37 Issue: 11 Pages: N105-n117	Validity of a wearable accelerometer to quantify gait in spinocerebellar ataxia type 6	Hickey, A., Gunn, E., Alcock, L., Del Din, S., Godfrey, A., Rochester, L. and Galna, B.	Physiological Measurement	2016	https://doi.org/10.1088/0967-3334/37/11/N105	Algorithm development	Genetic Diseases; Musculoskeletal; Neurology; Rare Diseases/Disorders	Spinocerebellar ataxia Type 6	Motor function	Step velocity; Step length; Step swing; Stance time; Pace; Rhythm; Variability; Asymmetry; Postural control	Instrumented walkway, CIR Systems, Platnium model GaitRite; Measurements in healthy controls	Wearable	Tri-axial accelerometer	Axivity, AX-3	Lower back	MATLAB v20.015a; SPSS v22.0	45	Adults; Older Adults	Both
1245	Author: Hiremath, S. V., Intille, S. S., Kelleher, A., Cooper, R. A. and Ding, D. Year: 2015 Title: Detection of physical activities using a physical activity monitor system for wheelchair users Journal: Med Eng Phys Volume: 37 Issue: 1 Pages: 68-76	Detection of physical activities using a physical activity monitor system for wheelchair users	Hiremath, S. V., Intille, S. S., Kelleher, A., Cooper, R. A. and Ding, D.	Med Eng Phys	2015	http://dx.doi.org/10.1016/j.medengphy.2014.10.009	Algorithm development; Operational feasibility; Sensor performance	Musculoskeletal; Neurology	Spinal cord injury	Wheelchair users physical activity monitoring	Algorithm performance in classifying propulsion, caretaker pushing, basketball activities; Data completeness		Wearable; Smart phone	Tri-axial accelerometer; Bi-axial gyroscope; App	Custom; Android; Custom app	Upper arm; Wrist; Wheelchair wheel	MATLAB	45	Adults	Both
1251	Author: Hoban, K., Peden, R., Megaw, R., Halpin, P. and Tatham, A. J. Year: 2017 Title: 24-Hour Contact Lens Sensor Monitoring of Intraocular Pressure-Related Profiles in Normal-Tension Glaucoma and Rates of Disease Progression Journal: Ophthalmic Res Volume: 57 Issue: 4 Pages: 208-215	24-Hour Contact Lens Sensor Monitoring of Intraocular Pressure-Related Profiles in Normal-Tension Glaucoma and Rates of Disease Progression	Hoban, K., Peden, R., Megaw, R., Halpin, P. and Tatham, A. J.	Ophthalmic Res	2017	https://doi.org/10.1159/000455153	Algorithm development; Sensor performance	Ophthalmology	Glaucoma	Intraocular pressure (IOP)	Ocular dimensional changes related to changes in intraocular pressure over 24 hours; Peak, trough and amplitude measurements; Identification of wake and sleep periods	Standard automated perimetry; Self report dairy entries	Implantable	Contact lense microsensor	SENSIMED Inc., Triggerfish	Eye	Proprietary software; STATA v13	22	Adults; Older Adults	Both
1272	Author: Hosseini, A., Buonocore, C. M., Hashemzadeh, S., Hojaiji, H., Kalantarian, H., Sideris, C., Bui, A. A. T., King, C. E. and Sarrafzadeh, M. Year: 2017 Title: Feasibility of a Secure Wireless Sensing Smartwatch Application for the Self-Management of Pediatric Asthma Journal: Sensors (Basel) Volume: 17 Issue: 8	Feasibility of a Secure Wireless Sensing Smartwatch Application for the Self-Management of Pediatric Asthma	Hosseini, A., Buonocore, C. M., Hashemzadeh, S., Hojaiji, H., Kalantarian, H., Sideris, C., Bui, A. A. T., King, C. E. and Sarrafzadeh, M.	Sensors (Basel)	2017	https://doi.org/10.3390/s17081780	Operational feasibility; Sensor performance; Software development	Pediatrics; Pulmonary/Respiratory	Asthma	Assessing asthma risk in real-world conditions	Dust density; Particulate matter; Peak Expiratory Flow (PEF); Forced Expiratory Volume in one second (FEV1); Heart rate; Ability of child to use and understand system	Professional air quality monitor, Dylos Corporation, DC1100 Pro; Pulse oximeter, Nonin Medical Inc., Onyx II	Wearable sensor array; Smart watch; Smart phone	Custom-built dust sensor; Particulate matter sensor; Spirometer; App	Sharp Corporation; Habitat Map Inc, AirBeam, AirCasting; Vitalograph, Asthma-1 Bluetooth Monitor; Samsung, Gear Live; Samsung, Grand Prime; Custom mHealth system	Waist	Custom Biomedical Real-Time Health Evaluation (BREATH) cloud platform; Amazon, Elastic Computer Cloud	2	Children; Adults	Female
1279	Author: Howell, D., Osternig, L. and Chou, L. S. Year: 2015 Title: Monitoring recovery of gait balance control following concussion using an accelerometer Journal: J Biomech Volume: 48 Issue: 12 Pages: 3364-8	Monitoring recovery of gait balance control following concussion using an accelerometer	Howell, D., Osternig, L. and Chou, L. S.	J Biomech	2015	http://dx.doi.org/10.1016/j.jbiomech.2015.06.014; https://www.sciencedirect.com/science/article/pii/S0021929015003516	Sensor performance	Neurology; Orthopedics/Orthopedic Surgery	Concussions	Gait; Balance disturbances	Peak acceleration during duel task walking with auditory Stroop test at 72 hours, 1 week, 2 weeks, 1 month, and 2 months post-injury	Measurements in healthy controls	Wearable; Camera	Accelerometer; 10 camera motion analysis system	APDM Inc., Opal; Motion Analysis Corp., model	Waist	SPSS v20.0 and v21.0	17	Adolescents; Adults	Both
1285	Author: Hsu, Y. L., Chung, P. C., Wang, W. H., Pai, M. C., Wang, C. Y., Lin, C. W., Wu, H. L. and Wang, J. S. Year: 2014 Title: Gait and balance analysis for patients with Alzheimer's disease using an inertial-sensor-based wearable instrument Journal: IEEE J Biomed Health Inform Volume: 18 Issue: 6 Pages: 1822-30	Gait and balance analysis for patients with Alzheimer's disease using an inertial-sensor-based wearable instrument	Hsu, Y. L., Chung, P. C., Wang, W. H., Pai, M. C., Wang, C. Y., Lin, C. W., Wu, H. L. and Wang, J. S.	IEEE J Biomed Health Inform	2014	https://doi.org/10.1109/JBHI.2014.2325413	Algorithm development; Sensor performance	Musculoskeletal; Neurology	Alzheimer’s	Motor function; Gait; Balance	Stride detection; Gait cycle decomposition; Sway speed in anterior-posterior and medial-lateral directions of the projection path of body’s center of mass	Measurements in healthy controls	Wearable	Tri-axial accelerometer; Uni-axial gyroscope; Bi-axial gyroscope	Custom wearable; ADXL345; LY530ALH; LPR530AL	Feet; Waist	SPSS v16.0	71	Adults; Older Adults	Both
1305	Author: Hughes, J., Welsh, J. B., Bhavaraju, N. C., Vanslyke, S. J. and Balo, A. K. Year: 2017 Title: Stability, Accuracy, and Risk Assessment of a Novel Subcutaneous Glucose Sensor Journal: Diabetes Technol Ther Volume: 19 Issue: S3 Pages: S21-s24	Stability, Accuracy, and Risk Assessment of a Novel Subcutaneous Glucose Sensor	Hughes, J., Welsh, J. B., Bhavaraju, N. C., Vanslyke, S. J. and Balo, A. K.	Diabetes Technol Ther	2017	https://doi.org/10.1089/dia.2017.0072	Operational feasibility; Sensor performance	Endocrinology	Type 1 diabetes; Type 2 diabetes	Continuous glucose monitoring	Accuracy of blood glucose measurements; Sensor life; Patient tolerance	Self-monitored blood glucose using Ascensia Diabetes Care, Contour Next glucose meter	Continuous glucose monitor	Interstitial sensor	Dexcom			50	Adolescents; Adults	Both
1307	Author: Hui, J., Heyden, R., Bao, T., Accettone, N., McBay, C., Richardson, J. and Tang, A. Year: 2018 Title: Validity of the Fitbit One for Measuring Activity in Community-Dwelling Stroke Survivors Journal: Physiother Can Volume: 70 Issue: 1 Pages: 81-89	Validity of the Fitbit One for Measuring Activity in Community-Dwelling Stroke Survivors	Hui, J., Heyden, R., Bao, T., Accettone, N., McBay, C., Richardson, J. and Tang, A.	Physiother Can	2018	https://doi.org/10.3138/ptc.2016-40.ep	Algorithm development; Operational feasibility	Musculoskeletal; Neurology	Parkinson's disease	Physical activity monitoring	Step count; Total number of minutes spent in sedentary, light, moderate and vigorous activities; Patient ease of use	Omni-directional accelerometer, Phillips Respironics, Actical	Wearable	Tri-axial accelerometer	Fitbit, One	Ankle	SPSS v20.0	12	Adults; Older Adults	Both
1309	Author: Hummel, R., Bradley, T. D., Fernie, G. R., Chang, S. J. and Alshaer, H. Year: 2015 Title: Estimation of sleep status in sleep apnea patients using a novel head actigraphy technique Journal: Conf Proc IEEE Eng Med Biol Soc Volume: 2015 Pages: 5416-9	Estimation of sleep status in sleep apnea patients using a novel head actigraphy technique	Hummel, R., Bradley, T. D., Fernie, G. R., Chang, S. J. and Alshaer, H.	Conf Proc IEEE Eng Med Biol Soc	2015	https://doi.org/10.1109/EMBC.2015.7319616	Algorithm development; Sensor performance	Pulmonary/Respiratory	Sleep apnea	Sleep quality; Diagnostic capabilities	Apneas and hypopneas per hour; Classification of awake vs sleep	Polysomnography; Electroencephalography (EEG)	Wearable	Tri-axial accelerometer	BresoDx	Head		75	Not specified	Not specified
1327	Author: Ilias, T., Filip, B., Radu, C., Dag, N., Marina, S. and Mevludin, M. Year: 2017 Title: Using measurements from wearable sensors for automatic scoring of Parkinson's disease motor states: Results from 7 patients Journal: Conf Proc IEEE Eng Med Biol Soc Volume: 2017 Pages: 131-134	Using measurements from wearable sensors for automatic scoring of Parkinson's disease motor states: Results from 7 patients	Ilias, T., Filip, B., Radu, C., Dag, N., Marina, S. and Mevludin, M.	Conf Proc IEEE Eng Med Biol Soc	2017	https://doi.org./10.1109/EMBC.2017.8036779	Algorithm development	Musculoskeletal; Neurology	Parkinson's disease	Motor function	Performance of support vector machine to classify bradykinesia and dyskinesia	Scored video using Treatment Response Scale	Wearable	Tri-axial accelerometer; Gyroscope	Shimmer, Shimmer3	Arms; Legs		19	Older Adults	Both
1329	Giladi, N., Mirelman, A. and Hausdorff, J. M. Year: 2014 Title: Automated detection of missteps during community ambulation in patients with Parkinson's disease: a new approach for quantifying fall risk in the community setting Journal: J Neuroeng Rehabil Volume: 11 Pages: 48	Automated detection of missteps during community ambulation in patients with Parkinson's disease: a new approach for quantifying fall risk in the community setting	Iluz T., Gazit, E., Harman, T., Sprecher, E., Brozgol, M., Giladi, N., Mirelman, A. and Hausdorff, J. M.	J Neuroeng Rehabil	2014	https://doi.org./10.1186/1743-0003-11-48	Algorithm development; Sensor performance	Musculoskeletal; Neurology	Parkinson's disease	Motor function	Peak differences; Number of steps; Detection of missteps	Scored video	Wearable	Tri-axial accelerometer; Tri-axial gyroscope	McRoberts, DynaPort Hybrid	Lower back	SAS	40	Adults; Older Adults	Both
1332	Author: Imtiaz, M. H., Ramos-Garcia, R. I., Senyurek, V. Y., Tiffany, S. and Sazonov, E. Year: 2017 Title: Development of a Multisensory Wearable System for Monitoring Cigarette Smoking Behavior in Free-Living Conditions Journal: Electronics (Basel) Volume: 6 Issue: 4	Development of a Multisensory Wearable System for Monitoring Cigarette Smoking Behavior in Free-Living Conditions	Imtiaz, M. H., Ramos-Garcia, R. I., Senyurek, V. Y., Tiffany, S. and Sazonov, E.	Electronics (Basel)	2017	http://dx.doi.org/10.3390/electronics6040104	Algorithm development; Operational feasibility; Sensor performance; Software development	Psychiatry/Psychology	Nicotine dependence; Smoking	Monitoring cigarette smoking behavior	Lighting events; Hand-to-mouth gestures; Smoke inhalations; Patient acceptance	Self reporting	Chest strap; Wearable sensor array	Respiratory inductive plethysmography; Bioimpedance sensors; Tri-axial accelerometer; GPS receiver; 6 axis-IMU including accelerometer, gyroscope and pedometer; Electrocardiography (ECG) electrodes; Radio Frequency (RF) receiver	S.L.P. Inc., SleepSense; Texas Instruments, ADS1292R; Analog Devices, ADXL362; Fastrax UC530; STMicroelectronics, LSM6DS3; Custom Personal Automatic Cigarette Tracker v2 (PACT2.0)	Chest; Hand	Custom LabVIEW application; MATLAB	40	Adults	Both
1341	Author: Ireland, D., Wang, Z., Lamont, R. and Liddle, J. Year: 2016 Title: Classification of Movement of People with Parkinsons Disease Using Wearable Inertial Movement Units and Machine Learning Journal: Stud Health Technol Inform Volume: 227 Pages: 61-6	Classification of Movement of People with Parkinsons Disease Using Wearable Inertial Movement Units and Machine Learning	Ireland, D., Wang, Z., Lamont, R. and Liddle, J.	Stud Health Technol Inform	2016	https://doi.org/10.3233/978-1-61499-666-8-61	Algorithm development; Sensor performance	Musculoskeletal; Neurology	Parkinson's disease	Symptom monitoring; Motor function	Six-minute walk test; Pattern and rhythmicity of limb and body movements; Acceleration and rotational motion; Leg swing and associated gait parameters; Arm swing; Tremors	Clinical assessment with Unified Parkinson's Disease Rating Scale (MDS-UPDRS III)	Wearable sensor array	Accelerometer; Gyroscope; Magnetometer; Altimeter	Shimmer	Shins; Wrists; Spine		14	Adults; Older Adults	Both
1350	Author: Jacquemin, C., Servy, H., Molto, A., Sellam, J., Foltz, V., Gandjbakhch, F., Hudry, C., Mitrovic, S., Fautrel, B. and Gossec, L. Year: 2018 Title: Physical Activity Assessment Using an Activity Tracker in Patients with Rheumatoid Arthritis and Axial Spondyloarthritis: Prospective Observational Study Journal: JMIR Mhealth Uhealth Volume: 6 Issue: 1 Pages: e1	Physical Activity Assessment Using an Activity Tracker in Patients with Rheumatoid Arthritis and Axial Spondyloarthritis: Prospective Observational Study	Jacquemin, C., Servy, H., Molto, A., Sellam, J., Foltz, V., Gandjbakhch, F., Hudry, C., Mitrovic, S., Fautrel, B. and Gossec, L.	JMIR Mhealth Uhealth	2018	https://doi.org/10.2196/mhealth.7948	Algorithm development; Operational feasibility	Musculoskeletal; Rheumatology	Rheumatoid arthritis; Spondylarthritis	Physical activity monitoring	Steps per minute; Physical activity patterns; Number of days worn over 3 months; Percentage of wearing time; Acceptability questionnaire		Smart watch	Not specified	Withings Activité Pop	Wrist	R	157	Adults	Both
1354	Author: Jagos, H., Pils, K., Haller, M., Wassermann, C., Chhatwal, C., Rafolt, D. and Rattay, F. Year: 2017 Title: Mobile gait analysis via eSHOEs instrumented shoe insoles: a pilot study for validation against the gold standard GAITRite((R)) Journal: J Med Eng Technol Volume: 41 Issue: 5 Pages: 375-386	Mobile gait analysis via eSHOEs instrumented shoe insoles: a pilot study for validation against the gold standard GAITRite((R))	Jagos, H., Pils, K., Haller, M., Wassermann, C., Chhatwal, C., Rafolt, D. and Rattay, F.	J Med Eng Technol	2017	https://doi.org/10.1080/03091902.2017.1320434	Algorithm development; Sensor performance	Orthopedics/Orthopedic Surgery	Femur fractures	Motor function	Gait parameters; Stride time; Step time; Initial contact if gait cycle; Heel strike; Last contact of gait cycle; Toe off; Stance time; Swing phase; Initial double support time; Terminal double support time	Electronic walkway, CIR Systems Inc., GaitRite; Measurements in healthy controls	Smart clothing	Tri-axial accelerometer; Tri-axial gyroscope; Force sensitive resistors	Analog Devices, ADXL346; InvenSense, ITG-3200; Tekscan, A401	Foot	MATLAB	20	Older Adults	Not specified
1367	Author: Jarchi, D., Lo, B., Wong, C., Ieong, E., Nathwani, D. and Yang, G. Z. Year: 2016 Title: Gait Analysis From a Single Ear-Worn Sensor: Reliability and Clinical Evaluation for Orthopaedic Patients Journal: IEEE Trans Neural Syst Rehabil Eng Volume: 24 Issue: 8 Pages: 882-92	Gait Analysis From a Single Ear-Worn Sensor: Reliability and Clinical Evaluation for Orthopaedic Patients	Jarchi, D., Lo, B., Wong, C., Ieong, E., Nathwani, D. and Yang, G. Z.	IEEE Trans Neural Syst Rehabil Eng	2016	https://doi.org/10.1109/TNSRE.2015.2477720	Algorithm development; Sensor performance	Orthopedics/Orthopedic Surgery	ACL reconstruction; Knee replacement	Motor function	Gait	Paromed, PAROTEC, pressure insoles	Wearable	Tri-axial accelerometer	Analog Devices, ADXL335; Sensixa, e-AR;	Ear	MATLAB	111	Not specified	Not specified
1371	Author: Javaid, A. Q., Noble, C. M., Rosenberg, R. and Weitnauer, M. A. Year: 2016 Title: Towards detection of sleep apnea events by combining different non-contact measurement modalities Journal: Conf Proc IEEE Eng Med Biol Soc Volume: 2016 Pages: 5307-5310	Towards detection of sleep apnea events by combining different non-contact measurement modalities	Javaid, A. Q., Noble, C. M., Rosenberg, R. and Weitnauer, M. A.	onf Proc IEEE Eng Med Biol Soc	2016	https://doi.org/10.1109/EMBC.2016.7591925	Algorithm development	Pulmonary/Respiratory; Sleep	Sleep apnea	Sleep quality; Diagnostic capabilities	Respiratory signals; Snore features; Apnea classification	Polysomnography	Portable technology	Impulse radio ultra-wide band (IR-UWB) radar; Microphone				3	Adults	Not specified
1372	Author: Jayaraman, C., Mummidisetty, C. K., Mannix-Slobig, A., McGee Koch, L. and Jayaraman, A. Year: 2018 Title: Variables influencing wearable sensor outcome estimates in individuals with stroke and incomplete spinal cord injury: a pilot investigation validating two research grade sensors Journal: J Neuroeng Rehabil Volume: 15 Issue: 1 Pages: 19	Variables influencing wearable sensor outcome estimates in individuals with stroke and incomplete spinal cord injury: a pilot investigation validating two research grade sensors	Jayaraman, C., Mummidisetty, C. K., Mannix-Slobig, A., McGee Koch, L. and Jayaraman, A	J Neuroeng Rehabil	2018	https://doi.org/10.1186/s12984-018-0358-y	Algorithm development	Musculoskeletal; Neurology	Spinal cord injury; Stroke	Physical activity monitoring; Exercise capacity	Activity classification; Step count; Energy expenditure; Metabolic energy	Phone based step counter; Portable gas analysis system Cosmed K4B2	Wearable; Patch	Tri-axial accelerometer; Tri-axial accelerometer; Skin Temperature; Near Body Temperature; Galvanic skin response	ActiGraph, wGT3X-BT; Metria IH1	Upper arm; Waist; Ankle	Proprietary software; STATA v21.0	28	Adults	Both
1375	Author: Jeffery, E., Lee, Y. G., McVeigh, J., Straker, L., Wooding, T., Newton, R. U. and Peddle-McIntyre, C. Year: 2017 Title: Feasibility of objectively measured physical activity and sedentary behavior in patients with malignant pleural effusion Journal: Support Care Cancer Volume: 25 Issue: 10 Pages: 3133-3141	Feasibility of objectively measured physical activity and sedentary behavior in patients with malignant pleural effusion	Jeffery, E., Lee, Y. G., McVeigh, J., Straker, L., Wooding, T., Newton, R. U. and Peddle-McIntyre, C	Support Care Cancer	2017	https://doi.org/10.1007/s00520-017-3721-9	Algorithm development; Operational feasibility	Oncology	Malignant pleural effusions	Participant compliance	Wear time; Time spent in different physical activities intensities		Wearable	Accelerometer	ActiGraph, GT3X+	Hip	SAS v9.3; SPSS v23.0; GraphPad Prism v7	46	Adults; Older Adults	Both
1376	Author: Jeon, H., Lee, W., Park, H., Lee, H. J., Kim, S. K., Kim, H. B., Jeon, B. and Park, K. S. Year: 2017 Title: Automatic Classification of Tremor Severity in Parkinson's Disease Using a Wearable Device Journal: Sensors (Basel) Volume: 17 Issue: 9	Automatic Classification of Tremor Severity in Parkinson's Disease Using a Wearable Device	Jeon, H., Lee, W., Park, H., Lee, H. J., Kim, S. K., Kim, H. B., Jeon, B. and Park, K. S.	Sensors (Basel)	2017	https://doi.org/10.3390/s17092067	Algorithm development; Sensor performance	Musculoskeletal; Neurology	Parkinson's disease	Motor function	Algorithm ability to score tremor severity using displacement and angle signals	Scored video	Wearable	Tri-axial accelerometer; Tri-axial gyroscope	STMicroelectronics, LIS3DSH; STMicroelectronics, L3GD20	Wrist; Fingers	MATLAB	85	Adults; Older Adults	Both
1377	Author: Jeon, H., Lee, W., Park, H., Lee, H. J., Kim, S. K., Kim, H. B., Jeon, B. and Park, K. S. Year: 2017 Title: High-accuracy automatic classification of Parkinsonian tremor severity using machine learning method Journal: Physiol Meas Volume: 38 Issue: 11 Pages: 1980-1999	High-accuracy automatic classification of Parkinsonian tremor severity using machine learning method	Jeon, H., Lee, W., Park, H., Lee, H. J., Kim, S. K., Kim, H. B., Jeon, B. and Park, K. S.	Physiol Meas	2017	https://doi.org/10.1088/1361-6579/aa8e1f	Algorithm development; Sensor performance	Musculoskeletal; Neurology	Parkinson's disease	Motor function	Accuracy of automatic scoring of tremor severity using a machine learning algorithm for rest, rest with a mental stress, postural and intention tremors	Scored video with Unified Parkinson’s Disease Rating Scale (UPDRS) using camera, Panasonic HDC-TM700	Wearable	Tri-axial accelerometer; Tri-axial gyroscope	STMicroelectronics, LIS3DSH; STMicroelectronics, L3GD20	Wrist; Fingers	MATLAB R2016b, MATLAB	85	Adults; Older Adults	Both
1390	Author: Jiang, P., Zhu, R., Dong, X. and Chang, Y. Year: 2018 Title: Combination mode of physiological signals for diagnosis of OSAS using portable monitor Journal: Sleep Breath Volume: 22 Issue: 1 Pages: 123-129	Combination mode of physiological signals for diagnosis of OSAS using portable monitor	Jiang, P., Zhu, R., Dong, X. and Chang, Y.	Sleep Breath	2018	https://doi.org/10.1007/s11325-017-1544-z	Algorithm development; Operational feasibility	Pulmonary/Respiratory; Sleep	Obstructive sleep apnea	Diagnostic capabilities	Respiratory airflow; Oxygen saturation; Body activity	Polysomnography	Portable technology	Tri-axial accelerometer; Oximeter; Hot-film airflow sensor	Custom system; ADXL345; CONTEC, CMS50F	Chest; Wrist		35	Adults	Both
1392	Author: Jina, A., Tierney, M. J., Tamada, J. A., McGill, S., Desai, S., Chua, B., Chang, A. and Christiansen, M. Year: 2014 Title: Design, development, and evaluation of a novel microneedle array-based continuous glucose monitor Journal: J Diabetes Sci Technol Volume: 8 Issue: 3 Pages: 483-7	Design, development, and evaluation of a novel microneedle array-based continuous glucose monitor	Jina, A., Tierney, M. J., Tamada, J. A., McGill, S., Desai, S., Chua, B., Chang, A. and Christiansen, M	J Diabetes Sci Technol	2014	https://doi.org/10.1177/1932296814526191	Operational feasibility; Sensor performance	Endocrinology	Diabetes	Continuous glucose monitoring	Agreement in glucose measurements and calibration points; Data completeness; Erythema and edema upon device removal	Fingerstick glucose measurements with Abbott FreeStyle blood glucose meter	Continuous glucose monitor	Microneedle based interstitial sensor	Custom system	Arm		10	Adults; Older Adults	Both
1424	Author: Jung da, W., Hwang, S. H., Lee, Y. J., Jeong, D. U. and Park, K. S. Year: 2016 Title: Oxygen Desaturation Index Estimation through Unconstrained Cardiac Sympathetic Activity Assessment Using Three Ballistocardiographic Systems Journal: Respiration Volume: 92 Issue: 2 Pages: 90-7	Oxygen Desaturation Index Estimation through Unconstrained Cardiac Sympathetic Activity Assessment Using Three Ballistocardiographic Systems	Jung da, W., Hwang, S. H., Lee, Y. J., Jeong, D. U. and Park, K. S.	Respiration	2016	https://doi.org/10.1159/000448120	Algorithm development; Sensor performance	Cardiology; Pulmonary/Respiratory; Sleep	Nocturnal hypoxemia	Oxygen desaturation index estimation; Diagnostic capabilities using ballistocardiography	Oxygen desaturation index estimation; Diagnostic performance; Sleep parameters	Polysomnography	Portable technology	Piezoelectric sensor; Polyvinylidene fluoride film sensor; Electromechanical film sensor				97	Adults	Both
1444	Author: Kalcik, M., Yesin, M., Gursoy, M. O., Gunduz, S., Karakoyun, S., Astarcioglu, M. A., Bayam, E., Cersit, S. and Ozkan, M. Year: 2017 Title: Comparison of the INR Values Measured by CoaguChek XS Coagulometer and Conventional Laboratory Methods in Patients on VKA Therapy Journal: Clin Appl Thromb Hemost Volume: 23 Issue: 2 Pages: 187-194	Comparison of the INR Values Measured by CoaguChek XS Coagulometer and Conventional Laboratory Methods in Patients on VKA Therapy	Kalcik, M., Yesin, M., Gursoy, M. O., Gunduz, S., Karakoyun, S., Astarcioglu, M. A., Bayam, E., Cersit, S. and Ozkan, M.	Clin Appl Thromb Hemost	2017	https://doi.org/10.1177/1076029615595881	Algorithm development; Sensor performance	Cardiology	Anticoagulation	International normalized ratio (INR)	Agreement between lab and portable device measurements	Diagnostica Stago, STAGO STA-R	Portable technology	Coagulometer	Roche Diagnostics, CoaguChek XS		SPSS v19.0	433	Adults; Older Adults	Not specified
1472	Author: Keawutan, P., Bell, K. L., Oftedal, S., Davies, P. S. and Boyd, R. N. Year: 2016 Title: Validation of Accelerometer Cut-Points in Children With Cerebral Palsy Aged 4 to 5 Years Journal: Pediatr Phys Ther Volume: 28 Issue: 4 Pages: 427-34	Validation of Accelerometer Cut-Points in Children With Cerebral Palsy Aged 4 to 5 Years	Keawutan, P., Bell, K. L., Oftedal, S., Davies, P. S. and Boyd, R. N.	Pediatr Phys Ther	2016	https://doi.org/10.1097/PEP.0000000000000291	Algorithm development	Musculoskeletal; Neurology; Pediatrics	Cerebral palsy	Physical activity monitoring	Activity classification cut points	Scored video	Wearable	Tri-axial accelerometers	ActiGraph, GT3X; ActiGraph GT3X+	Lower back	SPSS v22.0	84	Children	Both
1479	Author: Kerr, J., Carlson, J., Godbole, S., Cadmus-Bertram, L., Bellettiere, J. and Hartman, S. Year: 2018 Title: Improving Hip-Worn Accelerometer Estimates of Sitting Using Machine Learning Methods Journal: Med Sci Sports Exerc Volume: 50 Issue: 7 Pages: 1518-1524	Improving Hip-Worn Accelerometer Estimates of Sitting Using Machine Learning Methods	Kerr, J., Carlson, J., Godbole, S., Cadmus-Bertram, L., Bellettiere, J. and Hartman, S	Med Sci Sports Exerc	2018	https://doi.org/10.1249/MSS.0000000000001578	Algorithm development; Sensor performance	Oncology	Breast cancer survivors	Physical activity monitoring	Identification of stepping, standing, sitting, sit to stand transition, stand to sit transitions	Observations	Wearable	Uni-axial accelerometer; Tri-axial accelerometer	PAL Technologies, activePAL; ActiGraph GT3X+	Thigh	activPAL software v7.2.32	30	Adults; Older Adults	Female
1500	Author: Kim, H. B., Lee, H. J., Lee, W. W., Kim, S. K., Jeon, H. S., Park, H. Y., Shin, C. W., Yi, W. J., Jeon, B. and Park, K. S. Year: 2018 Title: Validation of Freezing-of-Gait Monitoring Using Smartphone Journal: Telemed J E Health	Validation of Freezing-of-Gait Monitoring Using Smartphone	Kim, H. B., Lee, H. J., Lee, W. W., Kim, S. K., Jeon, H. S., Park, H. Y., Shin, C. W., Yi, W. J., Jeon, B. and Park, K. S.	elemed J E Health	2018	https://doi.org/10.1089/tmj.2017.0215	Algorithm development; Sensor performance	Musculoskeletal; Neurology	Parkinson's disease	Motor function	Freezing of gait; Performance of convolutional neural network		Smart phone	Tri-axial accelerometer; Gyroscope	Google, Nexus 5; Samsung, Galaxy S5	Leg; Ankle; Waist		32	Not specified	Both
1510	Author: Kim, K. J., Agrawal, V., Bennett, C., Gaunaurd, I., Feigenbaum, L. and Gailey, R. Year: 2018 Title: Measurement of lower limb segmental excursion using inertial sensors during single limb stance Journal: J Biomech Volume: 71 Pages: 151-158	Measurement of lower limb segmental excursion using inertial sensors during single limb stance	Kim, K. J., Agrawal, V., Bennett, C., Gaunaurd, I., Feigenbaum, L. and Gailey, R.	J Biomech	2018	https://doi.org/10.1016/j.jbiomech.2018.01.042	Algorithm development	Orthopedics/Orthopedic Surgery	Knee injury	Motor function; Balance; Stability	Lower limb stability during single leg stance	Scored video using ViconTM Motion Capture System	Wearable sensor array	Accelerometer; Gyroscope; Magnetometer	Custom CaneSense system	Knee; Thigh; Shank	MATLAB R2016b	10	Adults	Both
1529	Author: Kinoshita, T., Yahaba, M., Terada, J., Matsumura, T., Sakurai, Y., Nagashima, K., Sakao, S. and Tatsumi, K. Year: 2018 Title: Impact of Arterial Stiffness on WatchPAT Variables in Patients With Obstructive Sleep Apnea Journal: J Clin Sleep Med Volume: 14 Issue: 3 Pages: 319-325	Impact of Arterial Stiffness on WatchPAT Variables in Patients With Obstructive Sleep Apnea	Kinoshita, T., Yahaba, M., Terada, J., Matsumura, T., Sakurai, Y., Nagashima, K., Sakao, S. and Tatsumi, K.	J Clin Sleep Med	2018	http://dx.doi.org/10.5664/jcsm.6970	Algorithm development	Cardiology; Pulmonary/Respiratory; Sleep	Obstructive sleep apnea	Arterial stiffness affect on respiratory variables	Sleep characteristics; Respiratory events; Pulse wave velocity	Polysomnography	Portable technology	Tri-axial accelerometer; Oximeter	Itamar Medical Ltd., WatchPAT 200	Wrist	Itamar Medical Ltd., ZZZ PAT v4.4.64.p; JMP Pro v12.0	61	Adults; Older Adults	Both
1533	Author: Kiral-Kornek, I., Roy, S., Nurse, E., Mashford, B., Karoly, P., Carroll, T., Payne, D., Saha, S., Baldassano, S., O'Brien, T., Grayden, D., Cook, M., Freestone, D. and Harrer, S. Year: 2018 Title: Epileptic Seizure Prediction Using Big Data and Deep Learning: Toward a Mobile System Journal: EBioMedicine Volume: 27 Pages: 103-111	Epileptic Seizure Prediction Using Big Data and Deep Learning: Toward a Mobile System	Kiral-Kornek, I., Roy, S., Nurse, E., Mashford, B., Karoly, P., Carroll, T., Payne, D., Saha, S., Baldassano, S., O'Brien, T., Grayden, D., Cook, M., Freestone, D. and Harrer, S.	EBioMedicine	2018	https://doi.org/10.1016/j.ebiom.2017.11.032	Algorithm development; Software development	Neurology	Epilepsy	Seizure warning system	Development and performance evaluation of neural network classifier to predict seizures		Wearable	Electroencephalography (EEG) electrodes			IMB, TrueNorth Neurosynaptic System	10	Not specified	Not specified
1548	Author: Kluge, F., Gassner, H., Hannink, J., Pasluosta, C., Klucken, J. and Eskofier, B. M. Year: 2017 Title: Towards Mobile Gait Analysis: Concurrent Validity and Test-Retest Reliability of an Inertial Measurement System for the Assessment of Spatio-Temporal Gait Parameters Journal: Sensors (Basel) Volume: 17 Issue: 7	Towards Mobile Gait Analysis: Concurrent Validity and Test-Retest Reliability of an Inertial Measurement System for the Assessment of Spatio-Temporal Gait Parameters	Kluge, F., Gassner, H., Hannink, J., Pasluosta, C., Klucken, J. and Eskofier, B. M.	Sensors (Basel)	2017	https://doi.org/10.3390/s17071522	Algorithm development; Sensor performance	Musculoskeletal; Neurology	Parkinson's disease	Motor function	Stride time; Stance time; Swing time; Stride length; Velocity	Camera based system, Simi Reality Motion Systems; Measurements in healthy controls	Wearable	Tri-axial gyroscope; Tri-axial accelerometer	Shimmer, Shimmer3	Ankle	MATLAB R2016b; R v3.4.0	15	Adults; Older Adults	Both
1560	Author: Koene, S., Dirks, I., van Mierlo, E., de Vries, P. R., Janssen, Ajwm, Smeitink, J. A. M., Bergsma, A., Essers, H., Meijer, K. and de Groot, I. J. M. Year: 2017 Title: Domains of Daily Physical Activity in Children with Mitochondrial Disease: A 3D Accelerometry Approach Journal: JIMD Rep Volume: 36 Pages: 7-17	Domains of Daily Physical Activity in Children with Mitochondrial Disease: A 3D Accelerometry Approach	Koene, S., Dirks, I., van Mierlo, E., de Vries, P. R., Janssen, Ajwm, Smeitink, J. A. M., Bergsma, A., Essers, H., Meijer, K. and de Groot, I. J. M.	JIMD Rep	2017	https://doi.org/10.1007/8904_2016_35	Algorithm development; Operational feasibility	Genetic Diseases; Pediatrics; Rare Diseases/Disorders	Mitochondrial disease	Physical activity monitoring	Activity classification; Patient compliance	Scored video; Patient diaries	Wearable	Accelerometer	Maastricht Instruments, MMOXX1.01	Chest; Arm; Leg	MATLAB	33	Children; Adolescents	Both
1566	Author: Komarzynski, S., Huang, Q., Innominato, P. F., Maurice, M., Arbaud, A., Beau, J., Bouchahda, M., Ulusakarya, A., Beaumatin, N., Breda, G., Finkenstadt, B. and Levi, F. Year: 2018 Title: Relevance of a Mobile Internet Platform for Capturing Inter- and Intrasubject Variabilities in Circadian Coordination During Daily Routine: Pilot Study Journal: J Med Internet Res Volume: 20 Issue: 6 Pages…	Relevance of a Mobile Internet Platform for Capturing Inter- and Intrasubject Variabilities in Circadian Coordination During Daily Routine: Pilot Study	Komarzynski, S., Huang, Q., Innominato, P. F., Maurice, M., Arbaud, A., Beau, J., Bouchahda, M., Ulusakarya, A., Beaumatin, N., Breda, G., Finkenstadt, B. and Levi, F.	J Med Internet Res	2018	https://doi.org/10.2196/jmir.9779	Algorithm development; Operational feasibility	Oncology	Advanced metastatic cancer	Circadian clock	Rest-activity; Skin temperature		Wearable	Skin temperature; Tri-axial accelerometer	Movisens; Custom PiCADo system	Chest		69	Adults; Older Adults	Both
1569	Author: Konharn, K., Eungpinichpong, W., Promdee, K., Sangpara, P., Nongharnpitak, S., Malila, W. and Karawa, J. Year: 2016 Title: Validity and Reliability of Smartphone Applications for the Assessment of Walking and Running in Normal-weight and Overweight/Obese Young Adults Journal: J Phys Act Health Volume: 13 Issue: 12 Pages: 1333-1340	Validity and Reliability of Smartphone Applications for the Assessment of Walking and Running in Normal-weight and Overweight/Obese Young Adults	Konharn, K., Eungpinichpong, W., Promdee, K., Sangpara, P., Nongharnpitak, S., Malila, W. and Karawa, J.	J Phys Act Health	2016	http://dx.doi.org/10.1123/jpah.2015-0544	Algorithm development	Overweight/Obesity	Overweight/Obesity	Physical activity monitoring	Average speed; Distance; Step counts; Energy expenditure	Pedometer, Omron Healthcare, HJ-203; OZI Marathon treadmill	Smart phone	Apps	Apple, iphone 5; Runtastic App; Footseps App; Walker App	Hip	SPSS v17.0.0	60	Adults	Both
1581	Author: Koutsonas, A., Walter, P., Roessler, G. and Plange, N. Year: 2015 Title: Implantation of a novel telemetric intraocular pressure sensor in patients with glaucoma (ARGOS study): 1-year results Journal: Invest Ophthalmol Vis Sci Volume: 56 Issue: 2 Pages: 1063-9	Implantation of a novel telemetric intraocular pressure sensor in patients with glaucoma (ARGOS study): 1-year results	Koutsonas, A., Walter, P., Roessler, G. and Plange, N.	Invest Ophthalmol Vis Sci	2015	https://doi.org/10.1167/iovs.14-14925	Operational feasibility; Sensor performance	Ophthalmology	Glaucoma; Cataract	Intraocular Pressure (IOP)	Continuous Intraocular Pressure (IOP) measuring; Safety and tolerability	In-clinic tonometry	Implantable	Pressure sensor	Implandata Ophthalmic Products GmbH, ARGOS	Eye		6	Older Adults	Not specified
1584	Author: Kocer, A. and Oktay, A. B. Year: 2016 Title: Nintendo Wii assessment of Hoehn and Yahr score with Parkinson's disease tremor Journal: Technol Health Care Volume: 24 Issue: 2 Pages: 185-91	Nintendo Wii assessment of Hoehn and Yahr score with Parkinson's disease tremor	Kocer, A. and Oktay, A. B.	Technol Health Care	2018	https://doi.org/10.3233/THC-151124	Algorithm development	Musculoskeletal; Neurology	Parkinson's disease	Motor function	Classification of resting tremor		Portable technology	Tri-axial accelerometer	Nintendo Wii remote		Wii Lab library	55	Adults; Older Adults	Both
1611	Author: Kunisaki, K. M., Bohn, O. A., Wetherbee, E. E. and Rector, T. S. Year: 2016 Title: High-resolution wrist-worn overnight oximetry has high positive predictive value for obstructive sleep apnea in a sleep study referral population Journal: Sleep Breath Volume: 20 Issue: 2 Pages: 583-7	High-resolution wrist-worn overnight oximetry has high positive predictive value for obstructive sleep apnea in a sleep study referral population	Kunisaki, K. M., Bohn, O. A., Wetherbee, E. E. and Rector, T. S	Sleep Breath	2016	https://doi.org/10.1007/s11325-015-1251-6	Algorithm development	Pulmonary/Respiratory; Sleep	Obstructive sleep apnea	Diagnostic capabilities	Oxygen desaturation events; Respiratory disturbance index	STOP-BANG sleep apnea screening questionnaire	Wearable	Not specified; Oximeter	Itamar Medical Ltd., WatchPAT 200; Nonin Medical, WristOx 3150	Wrist	STATA v12.1	244	Adults; Older Adults	Both
1615	Author: Kuo, C. E., Liu, Y. C., Chang, D. W., Young, C. P., Shaw, F. Z. and Liang, S. F. Year: 2017 Title: Development and Evaluation of a Wearable Device for Sleep Quality Assessment Journal: IEEE Trans Biomed Eng Volume: 64 Issue: 7 Pages: 1547-1557	Development and Evaluation of a Wearable Device for Sleep Quality Assessment	Kuo, C. E., Liu, Y. C., Chang, D. W., Young, C. P., Shaw, F. Z. and Liang, S. F.	IEEE Trans Biomed Eng	2017	https://doi.org/10.1109/TBME.2016.2612938	Algorithm development; Sensor performance; Software development	Sleep	Poor sleep efficiency	Sleep characteristics; Sleep quality	Sleep efficiency; Total sleep time; Sleep onset time; Wake after sleep onset	Polysomnography, Compumedics, Siesta 802 PSG	Wearable	Tri-axial accelerometer	Analog Devices, ADXL335	Wrist	MATLAB	81	Adults	Both
1619	Author: Kusmakar, S., Karmakar, C. K., Yan, B., O'Brien, T. J., Muthuganapathy, R. and Palaniswami, M. Year: 2017 Title: Detection of generalized tonic-clonic seizures using short length accelerometry signal Journal: Conf Proc IEEE Eng Med Biol Soc Volume: 2017 Pages: 4566-4569	Detection of generalized tonic-clonic seizures using short length accelerometry signal	Kusmakar, S., Karmakar, C. K., Yan, B., O'Brien, T. J., Muthuganapathy, R. and Palaniswami, M.	Conf Proc IEEE Eng Med Biol Soc	2017	https://doi.org/10.1109/EMBC.2017.8037872	Algorithm development; Sensor performance	Neurology	Epilepsy	Seizure detection	Algorithm performance to detect generalized tonic-clinic seizures	Scored video	Wearable	Tri-axial accelerometer		Wrist		12	Not specified	Not specified
1624	Author: Kwasnicki, R. M., Ali, R., Jordan, S. J., Atallah, L., Leong, J. J., Jones, G. G., Cobb, J., Yang, G. Z. and Darzi, A. Year: 2015 Title: A wearable mobility assessment device for total knee replacement: A longitudinal feasibility study Journal: Int J Surg Volume: 18 Pages: 14-20	A wearable mobility assessment device for total knee replacement: A longitudinal feasibility study	Kwasnicki, R. M., Ali, R., Jordan, S. J., Atallah, L., Leong, J. J., Jones, G. G., Cobb, J., Yang, G. Z. and Darzi, A.	Int J Surg	2015	http://dx.doi.org/10.1016/j.ijsu.2015.04.032	Algorithm development	Orthopedics/Orthopedic Surgery	Knee replacement	Pre-operative mobility	Mobility testing via timed up and go test; Knee range of motion; Gait characteristics	Measurements in healthy controls	Wearable	Tri-axial accelerometer	ADXL330; Imperial College London, e-AR	Behind ear	SPSS v19.0	29	Adults; Older Adults	Both
1635	Author: Laffel, L. Year: 2016 Title: Improved Accuracy of Continuous Glucose Monitoring Systems in Pediatric Patients with Diabetes Mellitus: Results from Two Studies Journal: Diabetes Technol Ther Volume: 18 Suppl 2 Pages: S223-33	Improved Accuracy of Continuous Glucose Monitoring Systems in Pediatric Patients with Diabetes Mellitus: Results from Two Studies	Laffel, L.	Diabetes Technol Ther	2016	https://doi.org/10.1089/dia.2015.0380	Algorithm development; Sensor performance	Endocrinology; Pediatrics	Diabetes	Continuous glucose monitoring	Comparison of two algorithms for accurate glucose monitoring	Self-monitoring of blood glucose fingersticks	Continuous glucose monitor	Interstitial sensor	Dexcom, G4 Platinum	Abdomen; Buttocks	Software 505 algorithm	255	Children; Adolescents	Both
1637	Author: Lai, J., Woodward, R., Alexandrov, Y., Ain Munnee, Q., Lees, C. C., Vaidyanathan, R. and Nowlan, N. C. Year: 2018 Title: Performance of a wearable acoustic system for fetal movement discrimination Journal: PLoS One Volume: 13 Issue: 5 Pages: e0195728	Performance of a wearable acoustic system for fetal movement discrimination	Lai, J., Woodward, R., Alexandrov, Y., Ain Munnee, Q., Lees, C. C., Vaidyanathan, R. and Nowlan, N. C.	PLoS One	2018	https://doi.org/10.1371/journal.pone.0195728	Algorithm development; Sensor performance; Software development	Obstetrics/Gynecology (Women’s Health); Pregnancy/Pre-natal	Pregnancy	Fetal movement patterns	Fetal breathing; General fetal movements; Fetal startle movements	Trans-abdominal ultrasound	Wearable sensor array	Acoustic sensor; Tri-axial accelerometer	Analog Devices, ADXL345	Abdomen	MATLAB	44	Not specified	Female
1645	Author: Lamont, R. M., Daniel, H. L., Payne, C. L. and Brauer, S. G. Year: 2018 Title: Accuracy of wearable physical activity trackers in people with Parkinson's disease Journal: Gait Posture Volume: 63 Pages: 104-108	Accuracy of wearable physical activity trackers in people with Parkinson's disease	Lamont, R. M., Daniel, H. L., Payne, C. L. and Brauer, S. G.	Gait Posture	2018	https://doi.org/10.1016/j.gaitpost.2018.04.034	Algorithm development	Musculoskeletal; Neurology	Parkinson's disease	Physical activity monitoring	Step count; Activity intensity	Tri-axial accelerometer, PAL Technologies, ActivPAL3	Wearable	Not specified	Fitbit, Charge HR; Garmin, vívosmart® HR	Wrist; Thigh	SPSS v22.0	33	Adults; Older Adults	Both
1693	Author: Lee, H. K., Kim, H. and Lee, K. J. Year: 2015 Title: Nasal pressure recordings for automatic snoring detection Journal: Med Biol Eng Comput Volume: 53 Issue: 11 Pages: 1103-11	Nasal pressure recordings for automatic snoring detection	Lee, H. K., Kim, H. and Lee, K. J.	Med Biol Eng Comput	2015	https://doi.org/10.1007/s11517-015-1388-2	Algorithm development; Sensor performance	Pulmonary/Respiratory; Sleep	Obstructive sleep apnea	Snore detection	Nasal pressure recordings	Polysomnography, Embla N7000	Portable technology	Pressure transducer	Embla System, 1420002	Nose	Embla Systems Inc., Remlogic 2.0 software	55	Adults	Both
1698	Author: Lee, J. H., Park, J. H. and Kim, Y. J. Year: 2015 Title: Sensitivity of the accelerometer as a measurement tool for upper extremity movement by stroke patients: a comparison with the action research arm test Journal: J Phys Ther Sci Volume: 27 Issue: 4 Pages: 1053-4	Sensitivity of the accelerometer as a measurement tool for upper extremity movement by stroke patients: a comparison with the action research arm test	Lee, J. H., Park, J. H. and Kim, Y. J.	J Phys Ther Sci	2015	https://doi.org/10.1589/jpts.27.1053	Sensor performance	Musculoskeletal; Neurology	Stroke	Physical activity monitoring	Upper extremity activity	Action Research Arm Test (ARAT)	Wearable	Tri-axial accelerometer	Fit Dot Life Corporation, Fitmeter	Wrists		15	Adults; Older Adults	Both
1703	Author: Lee, S., Lee, Y. S. and Kim, J. Year: 2018 Title: Automated Evaluation of Upper-Limb Motor Function Impairment Using Fugl-Meyer Assessment Journal: IEEE Trans Neural Syst Rehabil Eng Volume: 26 Issue: 1 Pages: 125-134 Epub Date: 2017/09/28	Automated Evaluation of Upper-Limb Motor Function Impairment Using Fugl-Meyer Assessment	Lee, S., Lee, Y. S. and Kim, J.	IEEE Trans Neural Syst Rehabil Eng	2018	https://doi.org/10.1109/TNSRE.2017.2755667	Algorithm development	Musculoskeletal; Neurology	Stroke	Upper arm motor function	Fugl-Meyer Assessment	Clinical assessment using the Fugl-Meyer Assessment	Portable technology	Motion sensor	Microsoft, Kinect v2		Microsoft, Kinect v2 software	10	Adults; Older Adults	Both
1728	Author: Levendowski, D. J., Ferini-Strambi, L., Gamaldo, C., Cetel, M., Rosenberg, R. and Westbrook, P. R. Year: 2017 Title: The Accuracy, Night-to-Night Variability, and Stability of Frontopolar Sleep Electroencephalography Biomarkers Journal: J Clin Sleep Med Volume: 13 Issue: 6 Pages: 791-803	The Accuracy, Night-to-Night Variability, and Stability of Frontopolar Sleep Electroencephalography Biomarkers	Levendowski, D. J., Ferini-Strambi, L., Gamaldo, C., Cetel, M., Rosenberg, R. and Westbrook, P. R.	J Clin Sleep Med	2017	http://dx.doi.org/10.5664/jcsm.6618	Algorithm development; Software development	Pulmonary/Respiratory; Sleep	Insomnia; Obstructive sleep apnea	Validity of multichannel forehead electroencephalography (EEG) recorder	Epoch-by-epoch staging; Total sleep time; Sleep architecture; Sleep continuity biomarkers	In-laboratory polysomnography	Wearable	Electroencephalography (EEG) with sensor strip electrode	Advanced Brain Monitoring, Sleep Profiler	Forehead	Custom software	110	Adults; Older Adults	Both
1752	Author: Li, Y., Zhang, X., Gong, Y., Cheng, Y., Gao, X. and Chen, X. Year: 2017 Title: Motor Function Evaluation of Hemiplegic Upper-Extremities Using Data Fusion from Wearable Inertial and Surface EMG Sensors Journal: Sensors (Basel) Volume: 17 Issue: 3	Motor Function Evaluation of Hemiplegic Upper-Extremities Using Data Fusion from Wearable Inertial and Surface EMG Sensors	Li, Y., Zhang, X., Gong, Y., Cheng, Y., Gao, X. and Chen, X.	Sensors (Basel)	2017	https://doi.org/10.3390/s17030582	Algorithm development; Sensor performance	Musculoskeletal; Neurology	Hemiparesis; Stroke	Motor function	Upper limb functional tasks; Wrist flexion and extension; Shoulder flexion and abduction	Clinical assessment using the Fugl-Meyer Upper Extremity Scale	Wearable sensor array	Electromyography (EMG) electrode; Tri-axial accelerometer; Tri-axial gyroscope	American Imex, Dermatrode; InvenSense, MPU-9250	Wrist; Upper arm; Forearm	MATLAB v20.014a	34	Adults; Older Adults	Both
1796	Author: Liu, Y., Yang, D., Xiong, F., Yu, L., Ji, F. and Wang, Q. J. Year: 2015 Title: Development and Validation of a Portable Hearing Self-Testing System Based on a Notebook Personal Computer Journal: J Am Acad Audiol Volume: 26 Issue: 8 Pages: 716-23	Development and Validation of a Portable Hearing Self-Testing System Based on a Notebook Personal Computer	Liu, Y., Yang, D., Xiong, F., Yu, L., Ji, F. and Wang, Q. J.	Journal of the American Academy of Audiology	2015	https://doi.org/10.3766/jaaa.14092	Operational feasibility; Software development	Otolaryngology	Hearing loss; Sensorineural hearing loss	Self-monitoring of hearing loss	Hearing thresholds; Sound signals; Patient ease of use	Pure-tone audiometry in a sound insulation room	Tablet; Portable technology	Sound card; Earphones	Lenovo ThinkPad, X220; Creative Sound Blaser X-Fi; Etymotic Research Inc., ER-3A,	Ear; Hand	SPSS v17.0.0	127	Not specified	Not specified
1809	Author: Long, A., Edwards, J., Worthington, J., Cotterill, N., Weir, I., Drake, M. J. and van den Heuvel, E. Year: 2015 Title: Clinical Evaluation of a Prototype Underwear Designed to Detect Urine Leakage From Continence Pads Journal: J Wound Ostomy Continence Nurs Volume: 42 Issue: 6 Pages: 632-9	Clinical Evaluation of a Prototype Underwear Designed to Detect Urine Leakage From Continence Pads	Long, A., Edwards, J., Worthington, J., Cotterill, N., Weir, I., Drake, M. J. and van den Heuvel, E.	Journal of Wound Ostomy	2015	https://insights.ovid.com/pubmed?pmid=26528874	Operational feasibility	Obstetrics/Gynecology (Women’s Health); Urology	Incontinence	Patient acceptance; Quality of life	Detection of urine leakage; Patient comfort; Psychosocial changes; Quality of life changes		Smart clothing	Conductive threads; Sensor threads	Custom	Pelvis	R	81	Adults; Older Adults	Female
1817	Author: Lopane, G., Mellone, S., Chiari, L., Cortelli, P., Calandra-Buonaura, G. and Contin, M. Year: 2015 Title: Dyskinesia detection and monitoring by a single sensor in patients with Parkinson's disease Journal: Mov Disord Volume: 30 Issue: 9 Pages: 1267-71	Dyskinesia detection and monitoring by a single sensor in patients with Parkinson's disease	Lopane, G., Mellone, S., Chiari, L., Cortelli, P., Calandra-Buonaura, G. and Contin, M.	Movement Disorders	2015	https://doi.org/10.1002/mds.26313	Algorithm development; Operational feasibility; Sensor performance	Musculoskeletal; Neurology	Parkinson's disease	Motor function	Dyskinesia recognition; Postural sway; Median angular velocity; Anterior posterior axis; Percentage of power associated with tremor frequency; Sensor usability and comfort	Timed Up and Go Test; Clinical Dyskinesia Rating Scale	Wearable	Tri-axial accelerometer; Gyroscope		Lower back		82	Not specified	Not specified
1829	Author: Low, C. A., Dey, A. K., Ferreira, D., Kamarck, T., Sun, W., Bae, S. and Doryab, A. Year: 2017 Title: Estimation of Symptom Severity During Chemotherapy From Passively Sensed Data: Exploratory Study Journal: J Med Internet Res Volume: 19 Issue: 12 Pages: e420	Estimation of Symptom Severity During Chemotherapy From Passively Sensed Data: Exploratory Study	Low, C. A., Dey, A. K., Ferreira, D., Kamarck, T., Sun, W., Bae, S. and Doryab, A.	Journal of Medical Internet Research	2017	https://doi.org/10.2196/jmir.9046	Operational feasibility; Sensor performance; Software development	Oncology	Chemotherapy; Gastrointestinal cancer	Psychological and physical burden of chemotherapy	Number of activities; Magnitude of accelerometer; Steps; Distance; Floors; Minutes of different physical activity intensities; Minutes asleep; Minutes awake; App usage per minute; Duration of interaction with phone; Screen unlocks per minute; Number of missed calls	Patient reported symptoms using MD Anderson Symptom Inventory	Wearable; Smart phone	Accelerometer; GPS; App	Fitbit, Charge HR; Android Motorola Droid Turbo; AWARE framework app	Wrist	SPSS v24	14	Adults; Older Adults	Both
1851	Author: Lopez-Blanco, R., Velasco, M. A., Mendez-Guerrero, A., Romero, J. P., Del Castillo, M. D., Serrano, J. I., Benito-Leon, J., Bermejo-Pareja, F. and Rocon, E. Year: 2018 Title: Essential tremor quantification based on the combined use of a smartphone and a smartwatch: The NetMD study Journal: J Neurosci Methods Volume: 303 Pages: 95-102	Essential tremor quantification based on the combined use of a smartphone and a smartwatch: The NetMD study	Lopez-Blanco, R., Velasco, M. A., Mendez-Guerrero, A., Romero, J. P., Del Castillo, M. D., Serrano, J. I., Benito-Leon, J., Bermejo-Pareja, F. and Rocon, E	The Journal of Neuroscience Methods	2018	https://doi.org/10.1016/j.jneumeth.2018.02.015	Algorithm development; Operational feasibility	Musculoskeletal; Neurology	Essential tremor	Objective tremor quantification	Classification of tremor intensity; Patient acceptance	Scored video via Fahn-Tolosa-Marin Tremor Rating Scale	Smart watch; Smart phone	Tri-axial accelerometer; Tri-axial gyroscope; App	Smartwatch3; Android; Custom NetMD system	Wrist; Waist	MATLAB v7.11.0 R2010b	34	Not specified	Not specified
1898	Author: Mannini, A., Trojaniello, D., Cereatti, A. and Sabatini, A. M. Year: 2016 Title: A Machine Learning Framework for Gait Classification Using Inertial Sensors: Application to Elderly, Post-Stroke and Huntington's Disease Patients Journal: Sensors (Basel) Volume: 16 Issue: 1	A Machine Learning Framework for Gait Classification Using Inertial Sensors: Application to Elderly, Post-Stroke and Huntington's Disease Patient	Mannini, A., Trojaniello, D., Cereatti, A. and Sabatini, A. M.	Sensors (Basel)	2016	https://doi.org/10.3390/s16010134	Algorithm development	Musculoskeletal; Neurology	Huntington's disease; Stroke	Motor function	Hidden Markov model vs support vector machine algorithm performance of gait classification	CIR Systems, GAITRite Electronic Walkway	Wearable sensor array	Tri-axial accelerometer; Tri-axial gyroscope	APDM Inc., Opal	Waist; Shank	MATLAB v20.013b	15	Adults; Older Adults	Both
1900	Author: Mannini, A., Trojaniello, D., Della Croce, U. and Sabatini, A. M. Year: 2015 Title: Hidden Markov model-based strategy for gait segmentation using inertial sensors: Application to elderly, hemiparetic patients and Huntington's disease patients Journal: Conf Proc IEEE Eng Med Biol Soc Volume: 2015 Pages: 5179-82	Hidden Markov model-based strategy for gait segmentation using inertial sensors: Application to elderly, hemiparetic patients and Huntington's disease patients	Mannini, A., Trojaniello, D., Della Croce, U. and Sabatini, A. M.	Conference Proceedings: IEEE Engineering in Medicine and Biology Magazine	2015	https://doi.org/10.1109/EMBC.2015.7319558	Algorithm development	Musculoskeletal; Neurology	Huntington's disease; Hemiparesis	Motor function	Gait events; Gait sequences; Medio-lateral angular velocity	GAITRiteTM Electronic Walkway	Wearable	Tri-axial accelerometer; Tri-axial gyroscope	APDM Inc., Opal	Shank; Ankle		30	Adults; Older Adults	Both
1908	Author: Maqbool, H. F., Husman, M. A. B., Awad, M. I., Abouhossein, A., Iqbal, N. and Dehghani-Sanij, A. A. Year: 2017 Title: A Real-Time Gait Event Detection for Lower Limb Prosthesis Control and Evaluation Journal: IEEE Trans Neural Syst Rehabil Eng Volume: 25 Issue: 9 Pages: 1500-1509	A Real-Time Gait Event Detection for Lower Limb Prosthesis Control and Evaluation	Maqbool, H. F., Husman, M. A. B., Awad, M. I., Abouhossein, A., Iqbal, N. and Dehghani-Sanij, A. A	IEEE Transactions on Neural Systems and Rehabilitation Engineering	2017	https://doi.org/10.1109/TNSRE.2016.2636367	Algorithm development; Operational feasibility; Sensor performance	Musculoskeletal; Neurology	Lower limb amputee	Motor function; Gait event detection	Gait events; Initial contact events; Toe off events	Tekscan FlexiForce Sensors	Wearable	Tri-axial gyroscope; Tri-axial accelerometer	InvenSense Inc., MPU 6050	Leg; Shank	MATLAB vR2014a	9	Adults	Male
1922	Author: Marschollek, M., Becker, M., Bauer, J. M., Bente, P., Dasenbrock, L., Elbers, K., Hein, A., Kolb, G., Kunemund, H., Lammel-Polchau, C., Meis, M., Meyer Zu Schwabedissen, H., Remmers, H., Schulze, M., Steen, E. E., Thoben, W., Wang, J., Wolf, K. H. and Haux, R. Year: 2014 Title: Multimodal activity monitoring for home rehabilitation of geriatric fracture patients--feasibility and acceptanc…	Multimodal activity monitoring for home rehabilitation of geriatric fracture patients--feasibility and acceptance of sensor systems in the GAL-NATARS study	Marschollek, M., Becker, M., Bauer, J. M., Bente, P., Dasenbrock, L., Elbers, K., Hein, A., Kolb, G., Kunemund, H., Lammel-Polchau, C., Meis, M., Meyer Zu Schwabedissen, H., Remmers, H., Schulze, M., Steen, E. E., Thoben, W., Wang, J., Wolf, K. H. and Haux, R.	Informatics for Health and Social Care	2014	https://doi.org//10.3109/17538157.2014.931852	Operational feasibility; Software development	Orthopedics/Orthopedic Surgery	Fractures	Fall prevention; Outpatient rehabilitation; Physical activity monitoring	Sensor ability to capture activities of daily living; Data completeness; Participant acceptability		Wearable; Portable technology	Tri-axial accelerometer; Motion sensor; Vibration sensor	Shimmer2R; FS20 PIRA; FS20 ES			14	Older Adults	Female
1938	Author: Masse, F., Gonzenbach, R. R., Arami, A., Paraschiv-Ionescu, A., Luft, A. R. and Aminian, K. Year: 2015 Title: Improving activity recognition using a wearable barometric pressure sensor in mobility-impaired stroke patients Journal: J Neuroeng Rehabil Volume: 12 Pages: 72	Improving activity recognition using a wearable barometric pressure sensor in mobility-impaired stroke patients	Masse, F., Gonzenbach, R. R., Arami, A., Paraschiv-Ionescu, A., Luft, A. R. and Aminian, K.	Journal of NeuroEngineering and Rehabilitation	2015	https://doi.org/10.1186/s12984-015-0060-2	Algorithm development; Sensor performance	Musculoskeletal; Neurology	Stroke	Motor function	Activity recognition; Body elevation recognition while climbing stairs, taking elevator; Sit-to-stand transitions; Stand to sit transitions	Previously published fuzzy logic classifier FIS-IMUBP and conventional epoch based classifier (EPOCH); Scored video	Wearable	Barometric pressure sensor; Tri-axial accelerometer; Tri-axial gyroscope	Gait Up Ltd, Physilog® 10D Silver	Trunk; Sternum	Weka data-mining software	12	Adults; Older Adults	Both
1962	Author: Mazilu, S., Calatroni, A., Gazit, E., Mirelman, A., Hausdorff, J. M. and Troster, G. Year: 2015 Title: Prediction of Freezing of Gait in Parkinson's From Physiological Wearables: An Exploratory Study Journal: IEEE J Biomed Health Inform Volume: 19 Issue: 6 Pages: 1843-54	Prediction of Freezing of Gait in Parkinson's From Physiological Wearables: An Exploratory Study	Mazilu, S., Calatroni, A., Gazit, E., Mirelman, A., Hausdorff, J. M. and Troster, G.	IEEE Journal of Biomedical and Health Informatics	2015	https://doi.org/10.1109/JBHI.2015.2465134	Algorithm development; Operational feasibility; Sensor performance	Musculoskeletal; Neurology	Parkinson's disease	Mobility; Motor function; Balance	Number of freezing of gait predictions; Heart rate variability	Scored video	Wearable	Tri-axial accelerometer; Electrocardiography (ECG); Tri-axial accelerometer; Galvanic skin response	Actiwave Motion; Shimmer	Chest; Wrist	MATLAB	11	Adults; Older Adults	Not specified
1963	Author: Mc Ardle, R., Morris, R., Hickey, A., Del Din, S., Koychev, I., Gunn, R. N., Lawson, J., Zamboni, G., Ridha, B., Sahakian, B. J., Rowe, J. B., Thomas, A., Zetterberg, H., MacKay, C., Lovestone, S. and Rochesteron, L. Year: 2018 Title: Gait in Mild Alzheimer's Disease: Feasibility of Multi-Center Measurement in the Clinic and Home with Body-Worn Sensors: A Pilot Study Journal: J Alzheimers…	Gait in Mild Alzheimer's Disease: Feasibility of Multi-Center Measurement in the Clinic and Home with Body-Worn Sensors: A Pilot Study	Mc Ardle, R., Morris, R., Hickey, A., Del Din, S., Koychev, I., Gunn, R. N., Lawson, J., Zamboni, G., Ridha, B., Sahakian, B. J., Rowe, J. B., Thomas, A., Zetterberg, H., MacKay, C., Lovestone, S. and Rochesteron, L.	Journal of Alzheimer's Disease	2018	https://doi.org/10.3233/JAD-171116	Algorithm development; Operational feasibility; Sensor performance	Musculoskeletal; Neurology	Alzheimer's; Dementia	Motor function	Step pace; Step variability; Step rhythm; Step Asymmetry; Postural control; Total daily steps; Participant acceptance	In-clinic assessments	Wearable	Tri-axial accelerometer	Axivity, AX-3	Lower back		20	Adults; Older Adults	Not specified
1965	Author: McAuley, S. A., Dang, T. T., Horsburgh, J. C., Bansal, A., Ward, G. M., Aroyan, S., Jenkins, A. J., MacIsaac, R. J., Shah, R. V. and O'Neal, D. N. Year: 2016 Title: Feasibility of an Orthogonal Redundant Sensor incorporating Optical plus Redundant Electrochemical Glucose Sensing Journal: J Diabetes Sci Technol Volume: 10 Issue: 3 Pages: 679-88	Feasibility of an Orthogonal Redundant Sensor incorporating Optical plus Redundant Electrochemical Glucose Sensing	McAuley, S. A., Dang, T. T., Horsburgh, J. C., Bansal, A., Ward, G. M., Aroyan, S., Jenkins, A. J., MacIsaac, R. J., Shah, R. V. and O'Neal, D. N.	Journal of Diabetes Science and Technology	2016	https://doi.org/10.1177/1932296816629982	Algorithm development; Operational feasibility; Sensor performance	Endocrinology	Type 1 diabetes	Continuous glucose monitoring; Redundant sensors	Accuracy of glucose measurements; Patient tolerance	Single electrochemical sensor; Plasma glucose measurement with Yellow Springs, YSI analyzer 2300 STAT Plus; Capillary blood glucose measured via Bayer, Contour Next Link	Continuous glucose monitor	Interstitial sensor; Orthogonal redundant sensor (ORS); Electrochemical simple redundant sensor (SRS)	Medtronic	Abdomen		21	Adults	Both
1971	Author: McGarty, A. M., Penpraze, V. and Melville, C. A. Year: 2016 Title: Calibration and Cross-Validation of the ActiGraph wGT3X+ Accelerometer for the Estimation of Physical Activity Intensity in Children with Intellectual Disabilities Journal: PLoS One Volume: 11 Issue: 10 Pages: e0164928	Calibration and Cross-Validation of the ActiGraph wGT3X+ Accelerometer for the Estimation of Physical Activity Intensity in Children with Intellectual Disabilities	McGarty, A. M., Penpraze, V. and Melville, C. A.	PLoS One	2016	https://doi.org/10.1371/journal.pone.0164928	Algorithm development; Sensor performance	Musculoskeletal; Neurology; Pediatrics; Psychiatry/Psychology	Intellectual disability	Physical activity monitoring	Cut points for physical activity intensity	Direct observation, System for Observing Fitness Instruction (SOFIT) tool	Wearable	Tri-axial accelerometer	ActiGraph, wGT3X+	Hip	ActiGraph, ActiLife v6.11.5; SPSS v22.0	50	Children	Both
1972	Author: McGinley, S. K., Armstrong, M. J., Khandwala, F., Zanuso, S. and Sigal, R. J. Year: 2015 Title: Assessment of the MyWellness Key accelerometer in people with type 2 diabetes Journal: Appl Physiol Nutr Metab Volume: 40 Issue: 11 Pages: 1193-8	Assessment of the MyWellness Key accelerometer in people with type 2 diabetes	McGinley, S. K., Armstrong, M. J., Khandwala, F., Zanuso, S. and Sigal, R. J.	Applied Physiology, Nutrition, and Metabolism	2015	https://doi.org/10.1139/apnm-2015-0169	Algorithm development; Sensor performance	Endocrinology	Type 2 diabetes	Physical activity monitoring	Cut points for physical activity intensity	Patient physical activity diaries	Wearable	Uni-axial accelerometer	MyWellness Key (MWK)	Waist; Hip; Bra	SAS 9.2; R	35	Adults	Both
1974	Author: McGinnis, R. S., Mahadevan, N., Moon, Y., Seagers, K., Sheth, N., Wright, J. A., Jr., DiCristofaro, S., Silva, I., Jortberg, E., Ceruolo, M., Pindado, J. A., Sosnoff, J., Ghaffari, R. and Patel, S. Year: 2017 Title: A machine learning approach for gait speed estimation using skin-mounted wearable sensors: From healthy controls to individuals with multiple sclerosis Journal: PLoS One Volum…	A machine learning approach for gait speed estimation using skin-mounted wearable sensors: From healthy controls to individuals with multiple sclerosis	McGinnis, R. S., Mahadevan, N., Moon, Y., Seagers, K., Sheth, N., Wright, J. A., Jr., DiCristofaro, S., Silva, I., Jortberg, E., Ceruolo, M., Pindado, J. A., Sosnoff, J., Ghaffari, R. and Pat	PLoS One	2017	https://doi.org/10.1371/journal.pone.0178366	Algorithm development; Sensor performance	Musculoskeletal; Neurology	Multiple Sclerosis	Motor function; Mobility; Gait	Estimating walking speeds using a machine learning method	Measurements in healthy controls	Adhesive patch	Accelerometer	MC10 Inc., BioStampRC	Sacrum; Bilateral thigh; Bilateral shank	BioStamp RC Investigator Application; Python; Scikit-Learn	47	Adults; Older Adults	Both
1994	Author: Meissner, W. G., Flabeau, O., Perez, P., Taillard, J., Marquant, F., Dupouy, S., Tison, F., Philip, P. and Ghorayeb, I. Year: 2014 Title: Accuracy of portable polygraphy for the diagnosis of sleep apnea in multiple system atrophy Journal: Sleep Med Volume: 15 Issue: 4 Pages: 476-9	Accuracy of portable polygraphy for the diagnosis of sleep apnea in multiple system atrophy	Meissner, W. G., Flabeau, O., Perez, P., Taillard, J., Marquant, F., Dupouy, S., Tison, F., Philip, P. and Ghorayeb, I.	Sleep Medicine	2014	https://doi.org/10.1016/j.sleep.2013.12.013	Algorithm development; Operational feasibility	Neurology; Pulmonary/Respiratory; Sleep	Multiple system atrophy; Sleep apnea	Diagnostic capabilities	Data completeness; Apnea-hypopnea index	In-laboratory polysomnography, Natus Deltamed, Coherence; Braintronics, Brainbox EEG amplifier	Portable technology	Pressure transducer; Oximeter	Resmed, Embletta X100		SAS v9.1.3	30	Adults; Older Adults	Both
2002	Author: Memar, S., Delrobaei, M., Pieterman, M., McIsaac, K. and Jog, M. Year: 2018 Title: Quantification of whole-body bradykinesia in Parkinson's disease participants using multiple inertial sensors Journal: J Neurol Sci Volume: 387 Pages: 157-165	Quantification of whole-body bradykinesia in Parkinson's disease participants using multiple inertial sensors	Memar, S., Delrobaei, M., Pieterman, M., McIsaac, K. and Jog, M.	Journal of the Neurological Sciences	2018	https://doi.org/10.1016/j.jns.2018.02.001	Algorithm development; Operational feasibility	Musculoskeletal; Neurology	Parkinson's disease	Motor function	Sit to stand bradykinesia index; Walking bradykinesia index	Unified Parkinson's Disease Rating Scale (UPDRS); Measurements in healthy controls	Wearable sensor array	Tri-axial gyroscopes; Tri-axial accelerometers; Tri-axial magnetometers	Intertial Labs Inc.; Synertial Motion Capture system, IGS-180	Shoulder joints; Hip joints; Head; Neck; Legs; Feet; Wrists	IGS-Bio software v2.56; SPSS v20.0	41	Adults; Older Adults	Both
2015	Author: Merbler, A. M., Byiers, B. J., Garcia, J. J., Feyma, T. J. and Symons, F. J. Year: 2018 Title: The feasibility of using actigraphy to characterize sleep in Rett syndrome Journal: J Neurodev Disord Volume: 10 Issue: 1 Pages: 8	The feasibility of using actigraphy to characterize sleep in Rett syndrome	Merbler, A. M., Byiers, B. J., Garcia, J. J., Feyma, T. J. and Symons, F. J.	Journal of Neurodevelopmental Disorders	2018	https://doi.org/10.1186/s11689-018-9227-z	Algorithm development; Operational feasibility	Genetic Diseases; Neurology; Pediatrics; Rare Diseases/Disorders; Sleep	Rett syndrome	Sleep quality	Total nighttime sleep (TNS); Sleep efficiency; Sleep onset latency; Daytime sleep; Wake time after sleep onset; Patient tolerance; Data completeness	Patient sleep diary; Child Sleep Habit’s Questionnaire (CSHQ)	Wearable	Accelerometer	Philips Respironics, Actiwatch 2	Wrist	Phillips Actiwatch 6 software	13	Children	Female
2016	Author: Mercer, K., Giangregorio, L., Schneider, E., Chilana, P., Li, M. and Grindrod, K. Year: 2016 Title: Acceptance of Commercially Available Wearable Activity Trackers Among Adults Aged Over 50 and With Chronic Illness: A Mixed-Methods Evaluation Journal: JMIR Mhealth Uhealth Volume: 4 Issue: 1 Pages: e7	Acceptance of Commercially Available Wearable Activity Trackers Among Adults Aged Over 50 and With Chronic Illness: A Mixed-Methods Evaluation	Mercer, K., Giangregorio, L., Schneider, E., Chilana, P., Li, M. and Grindrod, K.	JMIR Mhealth and Uhealth	2016	https://doi.org/10.2196/mhealth.4225	Operational feasibility	Cardiology/Vascular; Endocrinology; Musculoskeletal; Rheumatology	Arthritis; Diabetes; Osteoporosis; Vascular disease	Physical activity monitoring	Patient experience assessed with questionnaire developed from Technology Acceptance Model		Wearable	Pedometer; Pedometer; Accelerometer; Accelerometer; Accelerometer; Accelerometer and altimeter	Sportline; Mio; Fitbit, Zip; Misfit, Shine; Jawbone, Up 24; Withings, Pulse		SPSS v22.0; NVivo	32	Adults; Older Adults	Both
2023	Author: Messer, L. H., Calhoun, P., Buckingham, B., Wilson, D. M., Hramiak, I., Ly, T. T., Driscoll, M., Clinton, P. and Maahs, D. M. Year: 2017 Title: In-home nighttime predictive low glucose suspend experience in children and adults with type 1 diabetes Journal: Pediatr Diabetes Volume: 18 Issue: 5 Pages: 332-339	In-home nighttime predictive low glucose suspend experience in children and adults with type 1 diabetes	Messer, L. H., Calhoun, P., Buckingham, B., Wilson, D. M., Hramiak, I., Ly, T. T., Driscoll, M., Clinton, P. and Maahs, D. M.	Pediatric Diabetes	2017	https://doi.org/10.1111/pedi.12395	Algorithm development; Operational feasibility	Endocrinology; Pediatrics	Type 1 diabetes	Overnight predictive low glucose suspend	Number of blood glucose checks; Number of boluses; Sensor use; Number of skin reactions; Number of miscalibrations; Patient acceptance		Continuous glucose monitor	Interstitial sensor	Medronic, Enlite 2	Abdomen; Arm; Thigh	SAS v9.4	127	Children; Adolescents; Adults	Both
2035	Author: Mileti, I., Germanotta, M., Di Sipio, E., Imbimbo, I., Pacilli, A., Erra, C., Petracca, M., Rossi, S., Del Prete, Z., Bentivoglio, A. R., Padua, L. and Palermo, E. Year: 2018 Title: Measuring Gait Quality in Parkinson's Disease through Real-Time Gait Phase Recognition Journal: Sensors (Basel) Volume: 18 Issue: 3	Measuring Gait Quality in Parkinson's Disease through Real-Time Gait Phase Recognition	Mileti, I., Germanotta, M., Di Sipio, E., Imbimbo, I., Pacilli, A., Erra, C., Petracca, M., Rossi, S., Del Prete, Z., Bentivoglio, A. R., Padua, L. and Palermo, E.	Sensors (Basel)	2018	https://doi.org/10.3390/s18030919	Algorithm development; Operational feasibility	Musculoskeletal; Neurology	Parkinson's disease	Motor function	Gait phases recognition using Gait Phase Quality Index; Heel strikes; Toe strikes; Loading responses; Flat-Foot; Swings; Pre-swings	Force resistive sensors, Cometa, Wireless Wave EMG	Wearable	Tri-axial accelerometer; Tri-axial gyroscope	Xsens Technologies, Mtw	Feet	MATLAB	37	Adults; Older Adults	Both
2053	Author: Mitchell, T., Borner, K., Finch, J., Kerr, J. and Carlson, J. A. Year: 2017 Title: Using Activity Monitors to Measure Sit-to-Stand Transitions in Overweight/Obese Youth Journal: Med Sci Sports Exerc Volume: 49 Issue: 8 Pages: 1592-1598	Using Activity Monitors to Measure Sit-to-Stand Transitions in Overweight/Obese Youth	Mitchell, T., Borner, K., Finch, J., Kerr, J. and Carlson, J. A. Year: 2017	Medicine & Science in Sports & Exercise	2017	https://doi.org/10.1249/MSS.0000000000001266	Algorithm development	Overweight/Obesity; Pediatrics	Overweight/obesity	Physical activity monitoring	Sit-to-stand transitions; Cut offs for physical activity intensities	Direct observations using XNOTE Stopwatch	Wearable	Accelerometer	ActiGraph, GT3X; PAL Technologies, activePAL Micro	Hip; Wrist; Thigh	ActiGraph, ActiLife software	9	Children; Adolescents	Not specified
2076	Author: Moon, Y., McGinnis, R. S., Seagers, K., Motl, R. W., Sheth, N., Wright, J. A., Jr., Ghaffari, R. and Sosnoff, J. J. Year: 2017 Title: Monitoring gait in multiple sclerosis with novel wearable motion sensors Journal: PLoS One Volume: 12 Issue: 2 Pages: e0171346	Monitoring gait in multiple sclerosis with novel wearable motion sensors	Moon, Y., McGinnis, R. S., Seagers, K., Motl, R. W., Sheth, N., Wright, J. A., Jr., Ghaffari, R. and Sosnoff, J. J.	PLoS One	2017	https://doi.org/10.1371/journal.pone.0171346	Algorithm development; Operational feasibility	Musculoskeletal; Neurology	Multiple sclerosis	Motor function	Step count; Stride time; Swing time	Inertial sensor, Xsens Inc., MTX; Accelerometer, Actigraph, GT3X	Adhesive patch	Tri-axial accelerometer	MC10 Inc., BioStampRC	Lower leg	MATLAB; SPSS v22.0	60	Adults; Older Adults	Not specified
2095	Author: Moss, S. J. and Czyz, S. H. Year: 2018 Title: Level of agreement between physical activity levels measured by ActiHeart and the International Physical Activity Questionnaire in persons with intellectual disability Journal: Disabil Rehabil Volume: 40 Issue: 3 Pages: 360-366	Level of agreement between physical activity levels measured by ActiHeart and the International Physical Activity Questionnaire in persons with intellectual disability	Moss, S. J. and Czyz, S. H.	Disability and Rehabilitation	2018	https://doi.org/10.1080/09638288.2016.1258092	Algorithm development; Operational feasibility	Musculoskeletal; Neurology; Psychiatry/Psychology	Intellectual disability	Physical activity monitoring	Step count; Stride time; Swing time; Total physical activity; Time spent in light, moderate, vigorous, sedentary activities; Energy expenditure	International Physical Activity Questionnaire	Wearable	Accelerometer; Electrocardiogram (EKG) electrodes	CamNTech, ActiHeart	Chest	ActiHeart software; SPSS v20.0	120	Adults	Both
2098	Author: Motl, R. W., McAuley, E. and Klaren, R. Year: 2014 Title: Reliability of physical-activity measures over six months in adults with multiple sclerosis: implications for designing behavioral interventions Journal: Behav Med Volume: 40 Issue: 1 Pages: 29-33	Reliability of physical-activity measures over six months in adults with multiple sclerosis: implications for designing behavioral interventions	Motl, R. W., McAuley, E. and Klaren, R.	Behavioral Medicine	2014	https://doi.org/10.1080/08964289.2013.821966	Algorithm development; Operational feasibility	Musculoskeletal; Neurology	Multiple Sclerosis	Physical activity monitoring	Total activity counts; Minutes of moderate-to-vigorous physical activity	Godin Leisure-Time Exercise Questionnaire (GLTEQ)	Wearable	Accelerometer	ActiGraph, 7164	Waist	Microsoft Excel; PAWS Statistics 18.0.0	567	Adults; Older Adults	Both
2122	Author: Myllymaa, S., Muraja-Murro, A., Westeren-Punnonen, S., Hukkanen, T., Lappalainen, R., Mervaala, E., Toyras, J., Sipila, K. and Myllymaa, K. Year: 2016 Title: Assessment of the suitability of using a forehead EEG electrode set and chin EMG electrodes for sleep staging in polysomnography Journal: J Sleep Res Volume: 25 Issue: 6 Pages: 636-645	Assessment of the suitability of using a forehead EEG electrode set and chin EMG electrodes for sleep staging in polysomnography	Myllymaa, S., Muraja-Murro, A., Westeren-Punnonen, S., Hukkanen, T., Lappalainen, R., Mervaala, E., Toyras, J., Sipila, K. and Myllymaa, K.	J Sleep Res	2016	https://doi.org/10.1111/jsr.12425	Algorithm development; Sensor performance	Dental; Sleep	Sleep bruxism; Teeth grinding	Sleep quality	Total sleep time; Sleep efficiency; Sleep latency; REM latency; Wake after sleep onset; Time in each sleep stage	In-laboratory polysomnography, Embala N7000	Wearable	Electroencephalogram (EEG) electrodes; Electromyography (EMG) electrodes	Ambu A/S, Neuroline 726	Forehead; Chin	SPSS v21.0	31	Adults	Both
2137	Author: Najafi, B., Mohseni, H., Grewal, G. S., Talal, T. K., Menzies, R. A. and Armstrong, D. G. Year: 2017 Title: An Optical-Fiber-Based Smart Textile (Smart Socks) to Manage Biomechanical Risk Factors Associated With Diabetic Foot Amputation Journal: J Diabetes Sci Technol Volume: 11 Issue: 4 Pages: 668-677	An Optical-Fiber-Based Smart Textile (Smart Socks) to Manage Biomechanical Risk Factors Associated With Diabetic Foot Amputation	Najafi, B., Mohseni, H., Grewal, G. S., Talal, T. K., Menzies, R. A. and Armstrong, D. G.	Journal of Diabetes Science and Technology	2017	https://doi.org/10.1177/1932296817709022	Algorithm development; Operational feasibility	Endocrinology; Podiatry	Diabetes; Diabetic foot ulcer; Diabetic peripheral neuropathy	Mobility; Walking; Motor function	Plantar temperature; Plantar pressure; Joint angles; Data completeness	Customized plantar pressure insoles, Tekscan Inc., F-Scan; Biosensics LLC., LEGSys	Smart clothing; Camera	Fiber optic sensors; Infrared thermal camera	Novinoor LLC., SmartSox; Fluke Corporation, Fluke Ti25	Feet	MATLAB vR2012b	33	Adults; Older Adults	Both
2140	Author: Nakanishi, M., Wang, Y. T., Jung, T. P., Zao, J. K., Chien, Y. Y., Diniz-Filho, A., Daga, F. B., Lin, Y. P., Wang, Y. and Medeiros, F. A. Year: 2017 Title: Detecting Glaucoma With a Portable Brain-Computer Interface for Objective Assessment of Visual Function Loss Journal: JAMA Ophthalmol Volume: 135 Issue: 6 Pages: 550-557	Detecting Glaucoma With a Portable Brain-Computer Interface for Objective Assessment of Visual Function Loss	Nakanishi, M., Wang, Y. T., Jung, T. P., Zao, J. K., Chien, Y. Y., Diniz-Filho, A., Daga, F. B., Lin, Y. P., Wang, Y. and Medeiros, F. A.	JAMA Ophthamology	2017	https://doi.org/10.1001/jamaophthalmol.2017.0738	Algorithm development; Software development	Ophthalmology	Glaucoma	Visual function loss; Validation of brain computer interface (BCI); Brain stimulation associated with visual field stimulation	Receiver operating curves for diagnostic accuracy; Multifocal steady state visual-evoked potentials; Responses to visual field stimulation	Standard automated perimetry (SAP), Carl Zeiss Meditec, Humphrey Visual Field Analyzer II	Smart phone; Wearable	Electroencephalogram (EEG) electrode; Electrooculogram (EOG) electrode; App	Android; Custom nGoggle; Custom mfSSVEP Visual Stimuli Rendering app	Head; Eyes	STATA v12; Signal Processing and Data Analysis Tool	92	Adults; Older Adults	Both
2152	Author: Naslund, J. A., Aschbrenner, K. A., Barre, L. K. and Bartels, S. J. Year: 2015 Title: Feasibility of popular m-health technologies for activity tracking among individuals with serious mental illness Journal: Telemed J E Health Volume: 21 Issue: 3 Pages: 213-6	Feasibility of popular m-health technologies for activity tracking among individuals with serious mental illness	Naslund, J. A., Aschbrenner, K. A., Barre, L. K. and Bartels, S. J.	Telemedicine and e-Health	2015	https://doi.org/10.1089/tmj.2014.0105	Operational feasibility	Nutrition/Weight Loss; Psychology/Psychiatry; Overweight/Obesity	Obesity; Serious mental illness	Physical activity monitoring	Wear time; Patient satisfaction		Wearable; Smart phone	Accelerometer; Accelerometer; App	FitBit, Zip; Nike, FuelBand; Apple, iPhone 4s	Wrist; Arm		30	Adults	Both
2165	Author: Nero, H., Benka Wallen, M., Franzen, E., Stahle, A. and Hagstromer, M. Year: 2015 Title: Accelerometer Cut Points for Physical Activity Assessment of Older Adults with Parkinson's Disease Journal: PLoS One Volume: 10 Issue: 9 Pages: e0135899	Accelerometer Cut Points for Physical Activity Assessment of Older Adults with Parkinson's Disease	Nero, H., Benka Wallen, M., Franzen, E., Stahle, A. and Hagstromer, M.	PLoS One	2015	https://doi.org/10.1371/journal.pone.0135899	Algorithm development; Operational feasibility	Musculoskeletal; Neurology	Parkinson's disease	Physical activity monitoring	Determining accelerometer cut points at different walking speeds; Data completeness	Calculated walking speeds	Wearable	Tri-axial accelerometer	ActiGraph, GT3X	Waist	ActiGraph, ActiLife software v6; SPSS v22.0	31	Older Adults	Both
2167	Author: Newman, C. J., Bruchez, R., Roches, S., Jequier Gygax, M., Duc, C., Dadashi, F., Masse, F. and Aminian, K. Year: 2017 Title: Measuring upper limb function in children with hemiparesis with 3D inertial sensors Journal: Childs Nerv Syst Volume: 33 Issue: 12 Pages: 2159-2168	Measuring upper limb function in children with hemiparesis with 3D inertial sensors	Newman, C. J., Bruchez, R., Roches, S., Jequier Gygax, M., Duc, C., Dadashi, F., Masse, F. and Aminian, K.	Child's Nervous System	2017	https://doi.org/10.1007/s00381-017-3580-1	Algorithm development; Operational feasibility; Sensor performance	Musculoskeletal; Neurology; Pediatrics	Cerebral palsy; Hemiparesis; Paretic limbs	Motor function	Duration; Elevation; Range of angular velocity; Spectral arc length; Normalized jerk index; Higuchi's fractal dimension	Scored videos using the Melbourne Assessment 2 (MA2)	Wearable sensor array	Tri-axial accelerometer; Gyroscope	Gait Up Ltd, Physilog4	Arms; Trunk	SPSS v23	30	Children	Both
2171	Author: Nguyen, H., Lebel, K., Boissy, P., Bogard, S., Goubault, E. and Duval, C. Year: 2017 Title: Auto detection and segmentation of daily living activities during a Timed Up and Go task in people with Parkinson's disease using multiple inertial sensors Journal: J Neuroeng Rehabil Volume: 14 Issue: 1 Pages: 26	Auto detection and segmentation of daily living activities during a Timed Up and Go task in people with Parkinson's disease using multiple inertial sensors	Nguyen, H., Lebel, K., Boissy, P., Bogard, S., Goubault, E. and Duval, C.	Journal of NeuroEngineering and Rehabilitation	2017	https://doi.org/10.1186/s12984-017-0241-2	Algorithm development; Sensor performance	Musculoskeletal; Neurology	Parkinson's disease	Physical activity monitoring	Specificity and sensitivity of algorithm for detection of standing up, sitting down, turning, walking; Segmentation times	Algorithm used in healthy subjects	Wearable sensor array	Tri-axial accelerometer; Gyroscope; Magnetometer	Inertial Lab, OS3D; Synertial UK Ltd., IGS-180	Head; Arms; Legs; Back	IGS-180 motion capture software	12	Older Adults	Both
2198	Author: Noor, Z. M., Smith, A. J., Smith, S. S. and Nissen, L. M. Year: 2016 Title: A feasibility study: Use of actigraph to monitor and follow-up sleep/wake patterns in individuals attending community pharmacy with sleeping disorders Journal: J Pharm Bioallied Sci Volume: 8 Issue: 3 Pages: 173-80	A feasibility study: Use of actigraph to monitor and follow-up sleep/wake patterns in individuals attending community pharmacy with sleeping disorders	Noor, Z. M., Smith, A. J., Smith, S. S. and Nissen, L. M.	Journal of Pharmacy and Bioallied Sciences	2016	https://doi.org/10.4103/0975-7406.171739	Algorithm development	Neurology; Sleep	Sleep disorders	Sleep quality	Sleep onset time; Wake after sleep onset; Duration of sleep; Total sleep time per day; Number of nocturnal awakenings	Patient sleep diary	Wearable	Accelerometer	Fatigue Science, SBV2 Readiband	Wrist	Fatigue Science software; SPSS v20.0	41	Adults	Both
2200	Author: Norman, M. B., Pithers, S. M., Teng, A. Y., Waters, K. A. and Sullivan, C. E. Year: 2017 Title: Validation of the Sonomat Against PSG and Quantitative Measurement of Partial Upper Airway Obstruction in Children With Sleep-Disordered Breathing Journal: Sleep Volume: 40 Issue: 3	Validation of the Sonomat Against PSG and Quantitative Measurement of Partial Upper Airway Obstruction in Children With Sleep-Disordered Breathing	Norman, M. B., Pithers, S. M., Teng, A. Y., Waters, K. A. and Sullivan, C. E.	Sleep	2017	https://doi.org/10.1093/sleep/zsx017	Algorithm development; Operational feasibility; Sensor performance	Pediatrics; Pulmonary/Respiratory; Sleep	Airway obstruction; Sleep-disordered breathing	Sleepy quality; Diagnostic capabilities	Total sleep time; Respiratory events; Apnea/hypopnea index; Snoring; Stertor; Body movements	Supervised overnight polysomnography, Compumedics; Scored used Compumedics Profusion 4 software	Portable technology	Microphone; Movement sensor; Acoustic sensor	Sonomedical Pty Ltd., Sonomat		Sonomedical Pty Ltd., Sonomat Replay; Cornell Laboratoy of Ornithology, Raven Interactive Sound Analysos Software; Microsoft Excel; SPSS v24.0; GraphPad Prism 7	76	Children; Adolescents	Both
2201	Author: Norman, M. B., Middleton, S., Erskine, O., Middleton, P. G., Wheatley, J. R. and Sullivan, C. E. Year: 2014 Title: Validation of the Sonomat: a contactless monitoring system used for the diagnosis of sleep disordered breathing Journal: Sleep Volume: 37 Issue: 9 Pages: 1477-87	Validation of the Sonomat: a contactless monitoring system used for the diagnosis of sleep disordered breathing	Norman, M. B., Middleton, S., Erskine, O., Middleton, P. G., Wheatley, J. R. and Sullivan, C. E.	Sleep	2014	https://doi.org/10.5665/sleep.3996	Algorithm development; Operational feasibility; Sensor performance	Pulmonary/Respiratory; Sleep	Obstructive sleep apnea	Sleep Quality; Diagnostic capabilities	Total sleep time; Respiratory events; Apnea/hypopnea index; Classification of disease severity	In-laboratory polysomnography, Compumedics, Type 1 Compumedics; Home setting polysomnography, Embla, Embeletta Type 2 or Compumedics, Type 2 Somte	Portable technology	Polyvinylidene fluoride film sensor; Movement sensor; Acoustic sensor	Sonomedical Pty Ltd., Sonomat		Sonomedical Pty Ltd., Sonomat Replay; Microsoft Excel; PASW Statistics GradPack 17.0; GraphPad Prism 6	62	Adults	Both
2211	Author: Nolker, G., Mayer, J., Boldt, L. H., Seidl, K., V, V. A. N. Driel, Massa, T., Kollum, M., Brachmann, J., Deneke, T., Hindricks, G., Jung, W., Brunner, K. J., Kraus, S., Hummer, A. and Lewalter, T. Year: 2016 Title: Performance of an Implantable Cardiac Monitor to Detect Atrial Fibrillation: Results of the DETECT AF Study Journal: J Cardiovasc Electrophysiol Volume: 27 Issue: 12 Pages: 140…	Performance of an Implantable Cardiac Monitor to Detect Atrial Fibrillation: Results of the DETECT AF Study	Nolker, G., Mayer, J., Boldt, L. H., Seidl, K., V, V. A. N. Driel, Massa, T., Kollum, M., Brachmann, J., Deneke, T., Hindricks, G., Jung, W., Brunner, K. J., Kraus, S., Hummer, A. and Lewalter, T.	Journal of Cardiovascular Electrophysiology	2016	https://doi.org/10.1111/jce.13089	Algorithm development; Operational feasibility	Cardiology	Paroxysmal atrial fibrillation	Diagnostic capabilities; Atrial fibrillation detection	Data completeness; Episode sensitivity; Episode specificity; Positive predictive value; Negative predictive value	Holter monitor, Chroma, Model RZ153C	Implantable	Cardiac monitor; Electrogram (EGM)	St. Jude Medical, Confirm DM2102		SAS v9.3	90	Adults; Older Adults	Both
2214	Author: O'Brien, M. K., Shawen, N., Mummidisetty, C. K., Kaur, S., Bo, X., Poellabauer, C., Kording, K. and Jayaraman, A. Year: 2017 Title: Activity Recognition for Persons With Stroke Using Mobile Phone Technology: Toward Improved Performance in a Home Setting Journal: J Med Internet Res Volume: 19 Issue: 5 Pages: e184	Activity Recognition for Persons With Stroke Using Mobile Phone Technology: Toward Improved Performance in a Home Setting Jo	O'Brien, M. K., Shawen, N., Mummidisetty, C. K., Kaur, S., Bo, X., Poellabauer, C., Kording, K. and Jayaraman, A.	Journal of Medical Internet Research	2017	https://doi.org/10.2196/jmir.7385	Algorithm development; Operational feasibility; Sensor performance	Musculoskeletal; Neurology	Stroke	Motor function	Performance of activity recognition random forest model; Mean recall of activities; Misclassification of stationary and ambulatory activities		Smart phone	Accelerometer; Gyroscope; Barometer; App	Samsung Galaxy S4; Android OS 4.4.4; Custom CIMON app	Waist	MATLAB 2016b	45	Adults; Older Adults	Both
2220	Author: O'Neil, M. E., Fragala-Pinkham, M. A., Forman, J. L. and Trost, S. G. Year: 2014 Title: Measuring reliability and validity of the ActiGraph GT3X accelerometer for children with cerebral palsy: a feasibility study Journal: J Pediatr Rehabil Med Volume: 7 Issue: 3	Measuring reliability and validity of the ActiGraph GT3X accelerometer for children with cerebral palsy: a feasibility study	O'Neil, M. E., Fragala-Pinkham, M. A., Forman, J. L. and Trost, S. G.	Journal of Pediatric Rehabilitation Medicine:	2014	https://doi.org/10.3233/PRM-140292	Algorithm development; Operational feasibility; Sensor performance	Musculoskeletal; Neurology; Pediatrics	Cerebral palsy	Physical activity monitoring	Step counts; Activity count; Oxygen consumption during comfortable, brisk and fast walking	Portable indirect calorimeter, Cosmed K4b2	Wearable	Tri-axial accelerometer	ActiGraph, GT3X	Hips		9	Children	Both
2221	Author: O'Neill, B., McDonough, S. M., Wilson, J. J., Bradbury, I., Hayes, K., Kirk, A., Kent, L., Cosgrove, D., Bradley, J. M. and Tully, M. A. Year: 2017 Title: Comparing accelerometer, pedometer and a questionnaire for measuring physical activity in bronchiectasis: a validity and feasibility study? Journal: Respir Res Volume: 18 Issue: 1 Pages: 16	Comparing accelerometer, pedometer and a questionnaire for measuring physical activity in bronchiectasis: a validity and feasibility study?	O'Neill, B., McDonough, S. M., Wilson, J. J., Bradbury, I., Hayes, K., Kirk, A., Kent, L., Cosgrove, D., Bradley, J. M. and Tully, M. A.	Respiratory research	2017	https://doi.org/10.1186/s12931-016-0497-2	Algorithm development; Operational feasibility	Pulmonary/Respiratory	Bronchiectasis	Physical activity monitoring	Total physical activity minutes per day; Step counts; Average times in difference physical activities intensities; Patient acceptability; Researcher ease of use	International Physical Activity Questionnaire (IPAQ)	Wearable	Accelerometer; Pedometer	ActiGraph, GT3X+; DigiWalker CW700	Hip	SPSS v20.0	55	Adults	Both
2228	Author: Oftedal, S., Bell, K. L., Davies, P. S., Ware, R. S. and Boyd, R. N. Year: 2014 Title: Validation of accelerometer cut points in toddlers with and without cerebral palsy Journal: Med Sci Sports Exerc Volume: 46 Issue: 9 Pages: 1808-15	Validation of accelerometer cut points in toddlers with and without cerebral palsy	Oftedal, S., Bell, K. L., Davies, P. S., Ware, R. S. and Boyd, R. N.	Medicine & Science in Sports & Exercise	2014	https://doi.org/10.1249/MSS.0000000000000299	Algorithm development	Musculoskeletal; Neurology; Pediatrics	Cerebral palsy	Physical activity monitoring	Classification accuracy, sensitivity and specificity of cut points for sedentary time	Scored video using Educational Consulting Inc., Behavioral Evaluation Strategy and Taxonomy software	Wearable	Bi-axial accelerometer; Tri-axial accelerometer	ActiGraph, GT1M; ActiGraph, GT3X	Lower back		103	Children	Both
2231	Author: Ojeda, M. and Ding, D. Year: 2014 Title: Temporal parameters estimation for wheelchair propulsion using wearable sensors Journal: Biomed Res Int Volume: 2014 Pages: 645284	Temporal parameters estimation for wheelchair propulsion using wearable sensors	Ojeda, M. and Ding, D.	BioMed Research International	2014	http://dx.doi.org/10.1155/2014/645284	Algorithm development	Musculoskeletal; Neurology	Lower limb paralysis; Spinal cord injury	Wheelchair mobility	Wheelchair propulsion parameters; Stroke number; Push frequency	Scored video	Wearable sensor array	Force and torque sensing wheel; Tri-axial accelerometer	Three Rivers Holdings LLC., SMARTWheels; Shimmer	Wrist; Upper arm; Underneath wheelchair seat	MATLAB v7.11.0	26	Adults	Both
2242	Author: Onorati, F., Regalia, G., Caborni, C., Migliorini, M., Bender, D., Poh, M. Z., Frazier, C., Kovitch Thropp, E., Mynatt, E. D., Bidwell, J., Mai, R., LaFrance, W. C., Jr., Blum, A. S., Friedman, D., Loddenkemper, T., Mohammadpour-Touserkani, F., Reinsberger, C., Tognetti, S. and Picard, R. W. Year: 2017 Title: Multicenter clinical assessment of improved wearable multimodal convulsive seizu…	Multicenter clinical assessment of improved wearable multimodal convulsive seizure detectors	Onorati, F., Regalia, G., Caborni, C., Migliorini, M., Bender, D., Poh, M. Z., Frazier, C., Kovitch Thropp, E., Mynatt, E. D., Bidwell, J., Mai, R., LaFrance, W. C., Jr., Blum, A. S., Friedman, D., Loddenkemper, T., Mohammadpour-Touserkani, F., Reinsberger, C., Tognetti, S. and Picard, R. W.	Epilepsia	2017	https://doi.org/10.1111/epi.13899	Algorithm development; Operational feasibility	Neurology; Pediatrics	Epilepsy; Sudden unexpected death in epilepsy	Seizure detection	Algorithm performance to detect seizures; False alarm rates	Video-electroencephalography (v-EEG)	Wearable	Electrodermal activity sensor; Tri-axial accelerometer; Electrodermal activity sensor; Tri-axial accelerometer	Empatica, E3 and E4; MIT Medical Lab, iCalm	Wrist	MATLAB	69	Children; Adults	Both
2260	Author: Ovadia-Blechman, Z., Avrahami, I., Weizman-Shammai, E., Sharir, T., Eldar, M. and Chouraqui, P. Year: 2015 Title: Peripheral microcirculatory hemodynamic changes in patients with myocardial ischemia Journal: Biomed Pharmacother Volume: 74 Pages: 83-8	Peripheral microcirculatory hemodynamic changes in patients with myocardial ischemia	Ovadia-Blechman, Z., Avrahami, I., Weizman-Shammai, E., Sharir, T., Eldar, M. and Chouraqui, P	Biomedicine & Pharmacotherapy	2015	https://doi.org/10.1016/j.biopha.2015.07.011	Algorithm development	Cardiology	Coronary heart disease; Myocardial ischemia	Diagnosing myocardial ischemia based on peripheral microcirculatory variables	Heart rate; Blood pressure; Skin microcirculatory measurements before and after exercise stress test	Myocardial perfusion imaging	Portable technology	Laser Doppler flowmeter; Plethysmograph; Oxygen tension device	Perimed, Periflux PF3; D.E. Hokanson Inc., EC-5R plethysmograph; Radiometer, tc-PO2 TCM3			47	Adults; Older Adults	Both
2273	Author: Pallin, M., O'Hare, E., Zaffaroni, A., Boyle, P., Fagan, C., Kent, B., Heneghan, C., de Chazal, P. and McNicholas, W. T. Year: 2014 Title: Comparison of a novel non-contact biomotion sensor with wrist actigraphy in estimating sleep quality in patients with obstructive sleep apnoea Journal: J Sleep Res Volume: 23 Issue: 4 Pages: 475-84	Comparison of a novel non-contact biomotion sensor with wrist actigraphy in estimating sleep quality in patients with obstructive sleep apnoea	Author: Pallin, M., O'Hare, E., Zaffaroni, A., Boyle, P., Fagan, C., Kent, B., Heneghan, C., de Chazal, P. and McNicholas, W. T.	Journal of Sleep Research	2014	https://doi.org/10.1111/jsr.12126	Algorithm development; Sensor performance	Pulmonary/Respiratory; Sleep	Obstructive sleep apnea	Sleep quality; Diagnostic capabilities	Sleep/Wake determination; Total sleep time; Sleep efficiency; Apnea-hypopnea index	In-laboratory polysomnography, Erich Jaegar GmbH, Jaeger-Toennies 1000e system	Wearable; Portable technology	Accelerometer; Biomotion sensor with a radio-frequency sensor	Cambridge Neurotechnologies, Actiwatch AW-4; BiancaMed, SleepMinder	Wrist	Cambridge Neurotechnologies, Sleep Analysis v5.32; Proprietary software; GraphPad InStat v3.06	103	Adults; Older Adults	Both
2274	Author: Palmerini, L., Rocchi, L., Mazilu, S., Gazit, E., Hausdorff, J. M. and Chiari, L. Year: 2017 Title: Identification of Characteristic Motor Patterns Preceding Freezing of Gait in Parkinson's Disease Using Wearable Sensors Journal: Front Neurol Volume: 8 Pages: 394	Identification of Characteristic Motor Patterns Preceding Freezing of Gait in Parkinson's Disease Using Wearable Sensors	Palmerini, L., Rocchi, L., Mazilu, S., Gazit, E., Hausdorff, J. M. and Chiari, L.	Front Neurol	2017	https://doi.org/10.3389/fneur.2017.00394	Algorithm development; Sensor performance	Musculoskeletal; Neurology	Parkinson's disease	Motor function; Freezing of gait prediction	Turning degrees; Gait symmetry; Gait amplitude; Frequency content	Scored video	Wearable sensor array	Gyroscope; Accelerometer		Shin; Lower back	MATLAB 2016b	18	Adults; Older Adults	Not specified
2291	Author: Parekh, A. S., Mansouri, K., Weinreb, R. N., Tafreshi, A., Korn, B. S. and Kikkawa, D. O. Year: 2015 Title: Twenty-four-hour intraocular pressure patterns in patients with thyroid eye disease Journal: Clin Exp Ophthalmol Volume: 43 Issue: 2 Pages: 108-14	Twenty-four-hour intraocular pressure patterns in patients with thyroid eye disease	Parekh, A. S., Mansouri, K., Weinreb, R. N., Tafreshi, A., Korn, B. S. and Kikkawa, D. O.	Clinical & Experimental Opthalmology	2015	https://doi.org/10.1111/ceo.12400	Algorithm development; Operational feasibility	Endocrinology; Ophthalmology	Thyroid eye disease; Grave's disease	Eye pressure monitoring	Intraocular pressure patterns; Incidence of adverse events; Tolerability	Patient activity diary	Implantable	Contact lense sensor	SENSIMED Inc., Triggerfish	Eye	SAS v9.2	10	Adults; Older Adults	Both
2296	Author: Park, D. Y., Kim, H. J., Kim, C. H., Kim, Y. S., Choi, J. H., Hong, S. Y., Jung, J. J., Lee, K. I. and Lee, H. S. Year: 2015 Title: Reliability and validity testing of automated scoring in obstructive sleep apnea diagnosis with the Embletta X100 Journal: Laryngoscope Volume: 125 Issue: 2 Pages: 493-7	Reliability and validity testing of automated scoring in obstructive sleep apnea diagnosis with the Embletta X100	Park, D. Y., Kim, H. J., Kim, C. H., Kim, Y. S., Choi, J. H., Hong, S. Y., Jung, J. J., Lee, K. I. and Lee, H. S.	The Laryngoscope	2014	https://doi.org/10.1002/lary.24878	Algorithm development; Operational feasibility	Pulmonary/Respiratory; Sleep	Obstructive sleep apnea	Sleep quality; Manual vs automated scoring; Diagnostic capabilities	Total recording time; Sleep period; Wake after sleep onset; Total sleep time; Sleep onset; Sleep efficiency; REM sleep; Respiratory disturbance index; Apnea-hypopnea index; Oxygen desaturation index; Total arousals	Polysomnography automated scoring	Portable technology	Electroencephalographic (EEG); Electrooculogram (EOG); Electromyograms (EMG); Oximeter; Pressure transducer; Pheumatic sensor belt; Body position sensors	Natus Medical Inc., Embletta X100		SPSS v18.0.0; MedCalc v12.5.0	116	Adults	Both
2316	Author: Patterson, A. L., Mudigoudar, B., Fulton, S., McGregor, A., Poppel, K. V., Wheless, M. C., Brooks, L. and Wheless, J. W. Year: 2015 Title: SmartWatch by SmartMonitor: Assessment of Seizure Detection Efficacy for Various Seizure Types in Children, a Large Prospective Single-Center Study Journal: Pediatr Neurol Volume: 53 Issue: 4 Pages: 309-11 Epub Date: 2015	SmartWatch by SmartMonitor: Assessment of Seizure Detection Efficacy for Various Seizure Types in Children, a Large Prospective Single-Center Study	Patterson, A. L., Mudigoudar, B., Fulton, S., McGregor, A., Poppel, K. V., Wheless, M. C., Brooks, L. and Wheless, J. W.	Pediatric Neurology	2015	https://doi.org/10.1016/j.pediatrneurol.2015.07.002	Algorithm development; Operational feasibility	Neurology; Pediatrics	Epilepsy	Seizures detection	Rhythmic arm movement; Accuracy of seizure detection; Data completeness	Video electroencephalograph (EEG)	Smart watch; Tablet	Not specified	SmartMonitor, SmartWatch; NEXUS 7 tablet; Emfit, model ; Medpage, MP5 and ST-2	Wrist		41	Children; Adolescents; Adults	Not specified
2318	Author: Pau, M., Caggiari, S., Mura, A., Corona, F., Leban, B., Coghe, G., Lorefice, L., Marrosu, M. G. and Cocco, E. Year: 2016 Title: Clinical assessment of gait in individuals with multiple sclerosis using wearable inertial sensors: Comparison with patient-based measure Journal: Mult Scler Relat Disord Volume: 10 Pages: 187-191	Clinical assessment of gait in individuals with multiple sclerosis using wearable inertial sensors: Comparison with patient-based measure	Pau, M., Caggiari, S., Mura, A., Corona, F., Leban, B., Coghe, G., Lorefice, L., Marrosu, M. G. and Cocco, E	Multiple Sclerosis and Related Disorders	2016	https://doi.org/10.1016/j.msard.2016.10.007	Operational feasibility	Musculoskeletal; Neurology	Multiple Sclerosis	Motor function	Stride length; Gait speed; Cadence; Stance and swing duration; Double support duration; Timed 25 foot walk test	Patient reported 12 item MS walking scale (MSWS-12)	Wearable	Tri-axial accelerometer; Gyroscope; Magnetometer	BTS Bioengineering, G-Sensor®	Trunk	BTS Bioengineering G-studio software; Statistics v20.0	152	Adults	Both
2345	Author: Pham, M. H., Elshehabi, M., Haertner, L., Del Din, S., Srulijes, K., Heger, T., Synofzik, M., Hobert, M. A., Faber, G. S., Hansen, C., Salkovic, D., Ferreira, J. J., Berg, D., Sanchez-Ferro, A., van Dieen, J. H., Becker, C., Rochester, L., Schmidt, G. and Maetzler, W. Year: 2017 Title: Validation of a Step Detection Algorithm during Straight Walking and Turning in Patients with Parkinson'…	Validation of a Step Detection Algorithm during Straight Walking and Turning in Patients with Parkinson's Disease and Older Adults Using an Inertial Measurement Unit at the Lower Back	Pham, M. H., Elshehabi, M., Haertner, L., Del Din, S., Srulijes, K., Heger, T., Synofzik, M., Hobert, M. A., Faber, G. S., Hansen, C., Salkovic, D., Ferreira, J. J., Berg, D., Sanchez-Ferro, A., van Dieen, J. H., Becker, C., Rochester, L., Schmidt, G. and Maetzler, W.	Fronteirs in Nuerology	2017	https://doi.org/10.3389/fneur.2017.00457	Algorithm development	Musculoskeletal; Neurology	Parkinson's disease	Motor function	Heel strike; Toe off; Step count	In-laboratory scored videos using optoelectronic system, Vicon Motion Systems Ltd., T10 system; Home environment scored videos using Sony handheld camera; Tr-axial accelerometer and tri-axial gyroscope, McRoberts BV, Dynaport Hybrid	Wearable	Tri-axial accelerometer; Tri-axial gyroscope	APAM Inc., OPAL system	Lower back	JMP 11.1.1 software	55	Older Adults	Both
2346	Author: Pham, M. H., Elshehabi, M., Haertner, L., Heger, T., Hobert, M. A., Faber, G. S., Salkovic, D., Ferreira, J. J., Berg, D., Sanchez-Ferro, A., van Dieen, J. H. and Maetzler, W. Year: 2017 Title: Algorithm for Turning Detection and Analysis Validated under Home-Like Conditions in Patients with Parkinson's Disease and Older Adults using a 6 Degree-of-Freedom Inertial Measurement Unit at the …	Algorithm for Turning Detection and Analysis Validated under Home-Like Conditions in Patients with Parkinson's Disease and Older Adults using a 6 Degree-of-Freedom Inertial Measurement Unit at the Lower Back	Pham, M. H., Elshehabi, M., Haertner, L., Heger, T., Hobert, M. A., Faber, G. S., Salkovic, D., Ferreira, J. J., Berg, D., Sanchez-Ferro, A., van Dieen, J. H. and Maetzler, W.	Fronteirs in Nuerology	2017	https://doi.org/10.3389/fneur.2017.00135	Algorithm development	Musculoskeletal; Neurology	Parkinson's disease	Motor Function	Turns detected; Turning magnitude; Direction of turn	Scored video	Wearable	Tri-axial accelerometer; Tri-axial gyroscope	APAM Inc., OPAL system	Lower back	MATLAB R2015b	39	Older Adults	Both
2360	Author: Pienaar, A. W. and Barnard, J. G. Year: 2017 Title: Development, validity and reliability of a new pressure air biofeedback device (PAB) for measuring isometric extension strength of the lumbar spine Journal: J Med Eng Technol Volume: 41 Issue: 3 Pages: 216-222	Development, validity and reliability of a new pressure air biofeedback device (PAB) for measuring isometric extension strength of the lumbar spine	Pienaar, A. W. and Barnard, J. G.	Journal of Medical Engineering & Technology	2017	https://doi.org/10.1080/03091902.2016.1253794	Algorithm development; Software development	Musculoskeletal; Orthopedics/Orthopedic Surgery	Low back pain	Lower back isometric extension strength; Muscle testing using air pressure as biofeedback	Air pressure force; Clinical trial to trial and day to day tests of maximum voluntary isometric contraction	Calibrated weights; Electromyography (EMG), Myotrace 400	Portable technology	Pressure sensor; Custom app	General Electric, Druck PMP 1400; Custom system	Thorax	Myoresearch XP software; Borland Corporation, C++ Builder; Statistica	42	Adults; Older Adults	Both
2365	Author: Pinna, G. D., Robbi, E., Pizza, F., Taurino, A. E., Pronzato, C., La Rovere, M. T. and Maestri, R. Year: 2014 Title: Can cardiorespiratory polygraphy replace portable polysomnography in the assessment of sleep-disordered breathing in heart failure patients? Journal: Sleep Breath Volume: 18 Issue: 3 Pages: 475-82	Can cardiorespiratory polygraphy replace portable polysomnography in the assessment of sleep-disordered breathing in heart failure patients?	Pinna, G. D., Robbi, E., Pizza, F., Taurino, A. E., Pronzato, C., La Rovere, M. T. and Maestri, R.	Sleep Breath	2014	https://doi.org/10.1007/s11325-013-0908-2	Algorithm development; Operational feasibility	Cardiology; Pulmonary/Respiratory; Sleep	Heart failure; Sleep-disordered breathing	Diagnostic capabilities of cardiorespiratory polygraphy	Data completeness; Apnea-hypopnea index; Monitoring time; Sleep time; Sleep efficiency; Time in REM and NREM sleep; Total number of respiratory events	Portable polysomnograph, Embla Titanium	Portable technology	Inductance plethysmography; Pressure transducer; Thermistor; Oximeter; Body position sensor	Embla, Embletta		Embla, Somnologica software v5.1.0; SAS/STAT v9.2	67	Adults; Older Adults	Both
2400	Author: Prasad, B., Usmani, S., Steffen, A. D., Van Dongen, H. P., Pack, F. M., Strakovsky, I., Staley, B., Dinges, D., Maislin, G., Pack, A. I. and Weaver, T. E. Year: 2016 Title: Short-Term Variability in Apnea-Hypopnea Index during Extended Home Portable Monitoring Journal: J Clin Sleep Med Volume: 12 Issue: 6 Pages: 855-63	Short-Term Variability in Apnea-Hypopnea Index during Extended Home Portable Monitoring	Prasad, B., Usmani, S., Steffen, A. D., Van Dongen, H. P., Pack, F. M., Strakovsky, I., Staley, B., Dinges, D., Maislin, G., Pack, A. I. and Weaver, T. E.	Journal of Clinical Sleep Medicine	2016	http://dx.doi.org/10.5664/jcsm.5886	Algorithm development; Operational feasibility	Pulmonary/Respiratory; Sleep	Obstructive sleep apnea	Diagnostic capabilities; Night to night variability in apnea-hypopnea index	Apnea-hypopnea index; Oxygen saturation; Total sleep time; Predictors of intra-individual night to night variability in sleep apnea expression	In-laboratory polysomnography; Actigraph, Mini Mitter Company, Actiwatch; Patient sleep diary	Portable technology	Oximeter; Thermistor; Inductance plethysmography	Natus Neurology Inc., EmblettaTM PDS system		SAS v9.3	84	Adults	Both
2406	Author: Prieto-Centurion, V., Bracken, N., Norwick, L., Zaidi, F., Mutso, A. A., Morken, V., Coultas, D. B., Rand, C. S., Marquez, D. X. and Krishnan, J. A. Year: 2016 Title: Can Commercially Available Pedometers Be Used For Physical Activity Monitoring In Patients With COPD Following Exacerbations? Journal: Chronic Obstr Pulm Dis Volume: 3 Issue: 3 Pages: 636-642	Can Commercially Available Pedometers Be Used For Physical Activity Monitoring In Patients With COPD Following Exacerbations?	Prieto-Centurion, V., Bracken, N., Norwick, L., Zaidi, F., Mutso, A. A., Morken, V., Coultas, D. B., Rand, C. S., Marquez, D. X. and Krishnan, J. A.	Chronic Obstructive Pulmonary Diseases	2016	https://doi.org/10.15326/jcopdf.3.3.2015.0164	Algorithm development	Pulmonary/Respiratory	COPD	Physical activity monitoring	Step count; Walk time	Direct observation	Smart phone; Wearable	App; Tri-axial pedometer; Tri-axial accelerometer	Runtastic App; Moves App; Fitbit, Zip; Fitbit, Force; ActiGraph, wGT3X-BT	Hip; Wrist	SAS	12	Adults	Both
2418	Author: Ptomey, L. T., Willis, E. A., Lee, J., Washburn, R. A., Gibson, C. A., Honas, J. J. and Donnelly, J. E. Year: 2017 Title: The feasibility of using pedometers for self-report of steps and accelerometers for measuring physical activity in adults with intellectual and developmental disabilities across an 18-month intervention Journal: J Intellect Disabil Res Volume: 61 Issue: 8 Pages: 792-80…	The feasibility of using pedometers for self-report of steps and accelerometers for measuring physical activity in adults with intellectual and developmental disabilities across an 18-month intervention	Ptomey, L. T., Willis, E. A., Lee, J., Washburn, R. A., Gibson, C. A., Honas, J. J. and Donnelly, J. E.	J Intellect Disabil Res	2017	https://doi.org/10.1111/jir.12392	Operational feasibility	Nutrition/Weight loss; Psychology/Psychiatry; Overweight/Obesity	Developmental disability; Intellectual disability; Overweight/Obesity	Physical activity monitoring	Daily step counts; Wear time	Patient self report	Wearable	Accelerometer; Pedometer	ActiGraph, GT1X; Omron, HJ-320	Hip	Actigraph software; SAS v9.3	149	Adults	Both
2421	Author: Pulliam, C. L., Heldman, D. A., Brokaw, E. B., Mera, T. O., Mari, Z. K. and Burack, M. A. Year: 2018 Title: Continuous Assessment of Levodopa Response in Parkinson's Disease Using Wearable Motion Sensors Journal: IEEE Trans Biomed Eng Volume: 65 Issue: 1 Pages: 159-164 Epub Date: 2017/05/02 Date: Jan Short Title: Continuous Assessment of Levodopa Response in Parkinson's Disease Using Wear…	Continuous Assessment of Levodopa Response in Parkinson's Disease Using Wearable Motion Sensors	Pulliam, C. L., Heldman, D. A., Brokaw, E. B., Mera, T. O., Mari, Z. K. and Burack, M. A.	IEEE Trans Biomed Eng	2018	https://doi.org/10.1109/TBME.2017.2697764	Algorithm development; Sensor performance	Musculoskeletal; Neurology	Parkinson's disease	Motor function	Classification of tremor, bradykinesia and dyskinesia	Scored video	Wearable	Tri-axial gyroscope; Tri-axial accelerometer	Great Lakes NeuroTechnologies, Kinesia	Wrist; Ankle		13	Adults; Older Adults	Both
2422	Pulliam, C. L., Eichenseer, S. R., Goetz, C. G., Waln, O., Hunter, C. B., Jankovic, J., Vaillancourt, D. E., Giuffrida, J. P. and Heldman, D. A. Year: 2014 Title: Continuous in-home monitoring of essential tremor Journal: Parkinsonism Relat Disord Volume: 20 Issue: 1 Pages: 37-40 Epub Date: 2013/10/16 Date: Jan Short Title: Continuous in-home monitoring of essential tremor Alternate Journal: Park…	Continuous in-home monitoring of essential tremor	Pulliam, C. L., Eichenseer, S. R., Goetz, C. G., Waln, O., Hunter, C. B., Jankovic, J., Vaillancourt, D. E., Giuffrida, J. P. and Heldman, D. A.	Parkinsonism Relat Disord	2014	https://doi.org/10.1016/j.parkreldis.2013.09.009	Algorithm development; Operational feasibility	Musculoskeletal; Neurology	Essential Tremor	Symptom monitoring; Motor function	Tremor severity; Patient compliance		Wearable; Tablet	Tri-axial gyroscope; Tri-axial accelerometer	Great Lakes NeuroTechnologies, Kinesia	Hand		20	Adults; Older Adults	Both
2423	Author: Pulliam, C. L., Burack, M. A., Heldman, D. A., Giuffrida, J. P. and Mera, T. O. Year: 2014 Title: Motion sensor dyskinesia assessment during activities of daily living Journal: J Parkinsons Dis Volume: 4 Issue: 4 Pages: 609-15	Motion sensor dyskinesia assessment during activities of daily living	Pulliam, C. L., Burack, M. A., Heldman, D. A., Giuffrida, J. P. and Mera, T. O.	J Parkinsons Dis	2014	https://doi.org/10.3233/jpd-140348	Algorithm development; Operational feasibility; Sensor performance	Musculoskeletal; Neurology	Parkinson's disease	Motor function	Measuring dyskinesia severity during activities of daily living; Data completeness	Scored videos using the modified Abnormal Involuntary Movement Scale	Wearable	Tri-axial gyroscope; Tri-axial accelerometer	Great Lakes NeuroTechnologies, Kinesia	Wrist; Thigh; Ankle		15	Adults; Older Adults	Both
2431	Author: Perez-Lopez, C., Sama, A., Rodriguez-Martin, D., Moreno-Arostegui, J. M., Cabestany, J., Bayes, A., Mestre, B., Alcaine, S., Quispe, P., Laighin, G. O., Sweeney, D., Quinlan, L. R., Counihan, T. J., Browne, P., Annicchiarico, R., Costa, A., Lewy, H. and Rodriguez-Molinero, A. Year: 2016 Title: Dopaminergic-induced dyskinesia assessment based on a single belt-worn accelerometer Journal: Ar…	Dopaminergic-induced dyskinesia assessment based on a single belt-worn accelerometer	Perez-Lopez, C., Sama, A., Rodriguez-Martin, D., Moreno-Arostegui, J. M., Cabestany, J., Bayes, A., Mestre, B., Alcaine, S., Quispe, P., Laighin, G. O., Sweeney, D., Quinlan, L. R., Counihan, T. J., Browne, P., Annicchiarico, R., Costa, A., Lewy, H. and Rodriguez-Molinero, A.	Artif Intell Med	2016	https://doi.org/10.1016/j.artmed.2016.01.001	Algorithm development	Musculoskeletal; Neurology	Parkinson's disease	Motor function	Specificity and sensitivity of dyskinesia detection	Scored video	Wearable	Accelerometer	Custom system	Waist		102	Adults; Older Adults	Both
2435	Author: Qi, Y., Soh, C. B., Gunawan, E., Low, K. S. and Thomas, R. Year: 2016 Title: Assessment of Foot Trajectory for Human Gait Phase Detection Using Wireless Ultrasonic Sensor Network Journal: IEEE Trans Neural Syst Rehabil Eng Volume: 24 Issue: 1 Pages: 88-97	Assessment of Foot Trajectory for Human Gait Phase Detection Using Wireless Ultrasonic Sensor Network	Qi, Y., Soh, C. B., Gunawan, E., Low, K. S. and Thomas, R.	IEEE Trans Neural Syst Rehabil Eng	2016	https://doi.org/10.1109/tnsre.2015.2409123	Algorithm development	Orthopedics/Orthopedic Surgery	Ankle sprain	Motor function	Detection of gait phases at different walking speeds	Scored videos using Motion Analysis Eagle System	Wearable sensor array	Ultrasonic sensor	Custom	Ankle		12	Adults	Not specified
2452	Author: Rahimi, F., Bee, C., Duval, C., Boissy, P., Edwards, R. and Jog, M. Year: 2014 Title: Using ecological whole body kinematics to evaluate effects of medication adjustment in Parkinson disease Journal: J Parkinsons Dis Volume: 4 Issue: 4 Pages: 617-27 Epub Date: 2014/07/25 Short Title: Using ecological whole body kinematics to evaluate effects of medication adjustment in Parkinson disease A…	Using ecological whole body kinematics to evaluate effects of medication adjustment in Parkinson disease	Rahimi, F., Bee, C., Duval, C., Boissy, P., Edwards, R. and Jog, M.	J Parkinsons Dis	2014	https://doi.org/10.3233/jpd-140370	Algorithm development; Sensor performance	Musculoskeletal; Neurology	Parkinson's disease	Motor function after medication changes	Dyskinesia severity	Self reported physical activity questionnaire; Investigator rated 7-point Likert-style clinical global impression of improvement	Wearable sensor array	Inertial measurement units	BioSyn® Systems, Functional Assessment of Biomechanics system	Head; Arm; Thoracic trunk; Pelvis; Thigh; Leg	Proprietary software	11	Adults; Older Adults	Both
2463	Author: Ramsperger, R., Meckler, S., Heger, T., van Uem, J., Hucker, S., Braatz, U., Graessner, H., Berg, D., Manoli, Y., Serrano, J. A., Ferreira, J. J., Hobert, M. A. and Maetzler, W. Year: 2016 Title: Continuous leg dyskinesia assessment in Parkinson's disease -clinical validity and ecological effect Journal: Parkinsonism Relat Disord Volume: 26 Pages: 41-6 Epub Date: 2016/03/10 Date: May Shor…	Continuous leg dyskinesia assessment in Parkinson's disease -clinical validity and ecological effect	Ramsperger, R., Meckler, S., Heger, T., van Uem, J., Hucker, S., Braatz, U., Graessner, H., Berg, D., Manoli, Y., Serrano, J. A., Ferreira, J. J., Hobert, M. A. and Maetzler, W.	Parkinsonism Relat Disord	2016	https://doi.org/10.1016/j.parkreldis.2016.02.007	Algorithm development	Musculoskeletal; Neurology	Parkinson's disease	Motor function	Specificity, sensitivity, accuracy of dyskinesia detection	Clinical assessment using Unified Dyskinesia Rating Scale (UDysRS); Laboratory assessment using Mobility Lab® system	Wearable	Tri-axial gyroscope; Tri-axial accelerometer	Hasomed, Rehacom®	Ankle		50	Adults; Older Adults	Both
2475	Author: Razjouyan, J., Lee, H., Parthasarathy, S., Mohler, J., Sharafkhaneh, A. and Najafi, B. Year: 2017 Title: Improving Sleep Quality Assessment Using Wearable Sensors by Including Information From Postural/Sleep Position Changes and Body Acceleration: A Comparison of Chest-Worn Sensors, Wrist Actigraphy, and Polysomnography Journal: J Clin Sleep Med Volume: 13 Issue: 11 Pages: 1301-1310 Epub …	Improving Sleep Quality Assessment Using Wearable Sensors by Including Information From Postural/Sleep Position Changes and Body Acceleration: A Comparison of Chest-Worn Sensors, Wrist Actigraphy, and Polysomnography	Razjouyan, J., Lee, H., Parthasarathy, S., Mohler, J., Sharafkhaneh, A. and Najafi, B.	J Clin Sleep Med	2017	https://doi.org/10.5664/jcsm.6802	Algorithm development; Sensor performance	Sleep	Self reported sleep disorders	Sleep quality	Sleep/wake epochs; Sleep onset latency; Total sleep time; Wake after sleep onset; Sleep efficiency	Polysomnography, Grass Technologies, Comet-PLUS XL; Embla Systems, Embla S4500	Wearable	Not specified; Electrocardiography (ECG) electrodes; Tri-axial accelerometer	CamNtech Ltd, Actiwatch-L; BioPatch, ZephyrLife	Wrist; Chest	Ambutlatory Monitoring Inc., Action 4 software; MATLAB	21	Adults	Both
2517	Raynor, H. Year: 2014 Title: Monitoring capabilities of the Omron HJ-720ITC pedometer Journal: Phys Sportsmed Volume: 42 Issue: 1 Pages: 24-9 Epub Date: 2014/02/26 Date: Feb Short Title: Monitoring capabilities of the Omron HJ-720ITC pedometer Alternate Journal: The Physician and sportsmedicine ISSN: 0091-3847 (Print) 0091-3847 DOI: 10.3810/psm.2014.02.2044	Monitoring capabilities of the Omron HJ-720ITC pedometer	Rider, B.C., Bassett, D.R., Thompson, D.L., Steeves, E.A., Raynor, H.	Phys Sportsmed	2014	https://doi.org/10.3810/psm.2014.02.2044	Algorithm development; Operational feasibility	Overweight/Obesity	Overweight/Obesity	Physical activity monitoring	Steps per day; Aerobic steps per day; Wear time; Activity intensity		Wearable	Bi-axial accelerometer	Omron, HJ-720ITC	Waist	Microsoft Excel; SPSS v20.0	28	Adults	Both
2522	Author: Rigas, G., Gatsios, D., Fotiadis, D. I., Chondrogiorgi, M., Tsironis, C., Konitsiotis, S., Gentile, G., Marcante, A. and Antonini, A. Year: 2016 Title: Tremor UPDRS estimation in home environment Journal: Conf Proc IEEE Eng Med Biol Soc Volume: 2016 Pages: 3642-3645 Epub Date: 2017/03/09 DOI: 10.1109/embc.2016.7591517	Rigas, G., Gatsios, D., Fotiadis, D. I., Chondrogiorgi, M., Tsironis, C., Konitsiotis, S., Gentile, G., Marcante, A. and Antonini, A.	Rigas, G., Gatsios, D., Fotiadis, D. I., Chondrogiorgi, M., Tsironis, C., Konitsiotis, S., Gentile, G., Marcante, A. and Antonini, A.	Conf Proc IEEE Eng Med Biol Soc	2016	https://doi.org/10.1109/embc.2016.7591517	Algorithm development; Sensor performance	Musculoskeletal; Neurology	Parkinson's disease	Tremor evaluation using Unified Parkinson Disease Rating scale	Tremor detection; Tremor amplitude; Rest/posture detection		Wearable; Smart phone	Accelerometer; Gyroscope; App	Microsoft, Band; Android; Custom	Wrist		14	Not specified	Not specified
2536	Author: Rocchi, L., Palmerini, L., Weiss, A., Herman, T. and Hausdorff, J. M. Year: 2014 Title: Balance testing with inertial sensors in patients with Parkinson's disease: assessment of motor subtypes Journal: IEEE Trans Neural Syst Rehabil Eng Volume: 22 Issue: 5 Pages: 1064-71 Epub Date: 2014/04/25 DOI: 10.1109/tnsre.2013.2292496	Balance testing with inertial sensors in patients with Parkinson's disease: assessment of motor subtypes	Rocchi, L., Palmerini, L., Weiss, A., Herman, T. and Hausdorff, J. M.	IEEE Trans Neural Syst Rehabil Eng	2014	https://doi.org/10.1109/tnsre.2013.2292496	Algorithm development; Sensor performance	Musculoskeletal; Neurology	Parkinson's disease	Motor function	Tremor measures; Posture measures	Measurements in control subjects	Wearable	Tri-axial accelerometer		Lower back	MATLAB; NCSS software	85	Adults; Older Adults	Both
2541	Author: Rodriguez-Villegas, E., Chen, G., Radcliffe, J. and Duncan, J. Year: 2014 Title: A pilot study of a wearable apnoea detection device Journal: BMJ Open Volume: 4 Issue: 10 Pages: e005299 Epub Date: 2014/10/05 Date: Oct 3 Short Title: A pilot study of a wearable apnoea detection device Alternate Journal: BMJ open ISSN: 2044-6055 DOI: 10.1136/bmjopen-2014-005299	A pilot study of a wearable apnoea detection device	Rodriguez-Villegas, E., Chen, G., Radcliffe, J. and Duncan, J.	BMJ Open	2014	https://doi.org/10.1136/bmjopen-2014-005299	Algorithm development; Operational feasibility; Sensor performance	Pulmonary/Respiratory; Sleep	Sleep Apnea	Apnea detection	Breathing rate; Sensitivity and specify for apnea detection; Device comfort	Polysomnography, SOMNOmedics	Wearable	Not specified	Custom	Neck	Custom software	30	Adults; Older Adults	Both
2542	Author: Rodriguez-Martin, D., Sama, A., Perez-Lopez, C., Catala, A., Moreno Arostegui, J. M., Cabestany, J., Bayes, A., Alcaine, S., Mestre, B., Prats, A., Crespo, M. C., Counihan, T. J., Browne, P., Quinlan, L. R., G, O. Laighin, Sweeney, D., Lewy, H., Azuri, J., Vainstein, G., Annicchiarico, R., Costa, A. and Rodriguez-Molinero, A. Year: 2017 Title: Home detection of freezing of gait using supp…	Home detection of freezing of gait using support vector machines through a single waist-worn triaxial accelerometer	Rodriguez-Martin, D., Sama, A., Perez-Lopez, C., Catala, A., Moreno Arostegui, J. M., Cabestany, J., Bayes, A., Alcaine, S., Mestre, B., Prats, A., Crespo, M. C., Counihan, T. J., Browne, P., Quinlan, L. R., G, O. Laighin, Sweeney, D., Lewy, H., Azuri, J., Vainstein, G., Annicchiarico, R., Costa, A. and Rodriguez-Molinero, A.	PLoS One	2017	https://doi.org/10.1371/journal.pone.0171764	Algorithm development	Musculoskeletal; Neurology	Parkinson's disease	Motor function	Freezing of gait detection using machine learning approach based on Support Vector Machines	Scored video	Wearable	Tri-axial accelerometer		Waist		21	Adults; Older Adults	Both
2543	Author: Rodriguez-Molinero, A., Perez-Lopez, C., Sama, A., de Mingo, E., Rodriguez-Martin, D., Hernandez-Vara, J., Bayes, A., Moral, A., Alvarez, R., Perez-Martinez, D. A. and Catala, A. Year: 2018 Title: A Kinematic Sensor and Algorithm to Detect Motor Fluctuations in Parkinson Disease: Validation Study Under Real Conditions of Use Journal: JMIR Rehabil Assist Technol Volume: 5 Issue: 1 Pages: e…	A Kinematic Sensor and Algorithm to Detect Motor Fluctuations in Parkinson Disease: Validation Study Under Real Conditions of Use	Rodriguez-Molinero, A., Perez-Lopez, C., Sama, A., de Mingo, E., Rodriguez-Martin, D., Hernandez-Vara, J., Bayes, A., Moral, A., Alvarez, R., Perez-Martinez, D. A. and Catala, A.	JMIR Rehabil Assist Technol	2018	https://doi.org/10.2196/rehab.8335	Algorithm development; Sensor performance	Musculoskeletal; Neurology	Parkinson's disease	Motor function	Detection of bradykinetic gait; Detection of ON/OFF state; Monitoring time in hours; Number of monitoring days; Positive predictive value; Negative predictive value; Accuracy; Sensor output with gold standard available; Total diary annotations	Patient diaries	Wearable	Kinematic sensor		Waist	SPSS v21.0	32	Adults; Older Adults	Both
2544	Author: Rodriguez-Molinero, A., Sama, A., Perez-Lopez, C., Rodriguez-Martin, D., Alcaine, S., Mestre, B., Quispe, P., Giuliani, B., Vainstein, G., Browne, P., Sweeney, D., Moreno Arostegui, J. M., Bayes, A., Lewy, H., Costa, A., Annicchiarico, R., Counihan, T., Laighin, G. O. and Cabestany, J. Year: 2017 Title: Analysis of Correlation between an Accelerometer-Based Algorithm for Detecting Parkins…	Analysis of Correlation between an Accelerometer-Based Algorithm for Detecting Parkinsonian Gait and UPDRS Subscales	Rodriguez-Molinero, A., Sama, A., Perez-Lopez, C., Rodriguez-Martin, D., Alcaine, S., Mestre, B., Quispe, P., Giuliani, B., Vainstein, G., Browne, P., Sweeney, D., Moreno Arostegui, J. M., Bayes, A., Lewy, H., Costa, A., Annicchiarico, R., Counihan, T., Laighin, G. O. and Cabestany, J.	Frontiers in Neurology	2017	https://doi.org/10.3389/fneur.2017.00431	Algorithm development	Musculoskeletal; Neurology	Parkinson's disease	Motor function	Stride characteristics; Agreement with the motor section of the Unified Parkinson’s Rating Scale part III	Unified Parkinson’s Rating Scale part III	Wearable	Tri-axial accelerometer		Waist		75	Adults; Older Adults	Both
2545	Author: Rodriguez-Molinero, A., Sama, A., Perez-Martinez, D. A., Perez Lopez, C., Romagosa, J., Bayes, A., Sanz, P., Calopa, M., Galvez-Barron, C., de Mingo, E., Rodriguez Martin, D., Gonzalo, N., Formiga, F., Cabestany, J. and Catala, A. Year: 2015 Title: Validation of a portable device for mapping motor and gait disturbances in Parkinson's disease Journal: JMIR Mhealth Uhealth Volume: 3 Issue: …	Rodriguez-Molinero, A., Sama, A., Perez-Martinez, D. A., Perez Lopez, C., Romagosa, J., Bayes, A., Sanz, P., Calopa, M., Galvez-Barron, C., de Mingo, E., Rodriguez Martin, D., Gonzalo, N., Formiga, F., Cabestany, J. and Catala, A.	Validation of a portable device for mapping motor and gait disturbances in Parkinson's disease	JMIR Mhealth Uhealth	2015	https://doi.org/10.2196/mhealth.3321	Algorithm development; Operational feasibility	Musculoskeletal; Neurology	Parkinson's disease	Motor function	Sensitivity and specificity for motor fluctuations in ON/OFF states; Patient acceptance	Scored video; Observation by trained researcher	Wearable	Tri-axial accelerometer	STMicroelectronics, LIS3LV02DQ	Waist		35	Not specified	Not specified
2557	Author: Rosenwein, T., Dafna, E., Tarasiuk, A. and Zigel, Y. Year: 2014 Title: Detection of breathing sounds during sleep using non-contact audio recordings Journal: Conf Proc IEEE Eng Med Biol Soc Volume: 2014 Pages: 1489-92	Detection of breathing sounds during sleep using non-contact audio recordings	Rosenwein, T., Dafna, E., Tarasiuk, A. and Zigel, Y.	Conf Proc IEEE Eng Med Biol Soc	2014	https://doi.org/10.1109/EMBC.2014.6943883	Algorithm development	Pulmonary/Respiratory; Sleep	Sleep disordered breathing	Diagnostic capabilities	Algorithm ability to identify inspiration vs expiration vs noise		Portable technology; Wearable	Audio recorder; Condenser microphone; Handy audio recorder; Not specified	Edirol R-4 Pro; RODE NTG-1; Olympus LS-5; WatchPat	Wrist		84	Adults; Older Adults	Both
2570	Author: Roy, S., Cheng, M., Chang, S., Moore, J., De Luca, G., Nawab, S. and De Luca, C. Year: 2014 Title: A Combined sEMG and Accelerometer System for Monitoring Functional Activity in Stroke Journal: IEEE Trans Neural Syst Rehabil Eng	A Combined sEMG and Accelerometer System for Monitoring Functional Activity in Stroke	Roy, S., Cheng, M., Chang, S., Moore, J., De Luca, G., Nawab, S. and De Luca, C.	IEEE Trans Neural Syst Rehabil Eng	2014	https://doi.org/10.1109/TNSRE.2009.2036615	Algorithm development	Musculoskeletal; Neurology	Stroke	Physical activity monitoring	Sensitivity and specificity to classify activities of daily living		Wearable sensor array	Uni-axial accelerometer; Surface electromyographic electrodes	Analog Devices, ADXL105JQC; DelSys Inc, Model DE-2.1; DelSys Inc, Bagnoli-16	Arms; Chest; Thigh		10	Adults; Older Adults	Both
2571	Author: Rubio, N., Parker, R. A., Drost, E. M., Pinnock, H., Weir, C. J., Hanley, J., Mantoani, L. C., MacNee, W., McKinstry, B. and Rabinovich, R. A. Year: 2017 Title: Home monitoring of breathing rate in people with chronic obstructive pulmonary disease: observational study of feasibility, acceptability, and change after exacerbation Journal: Int J Chron Obstruct Pulmon Dis Volume: 12 Pages: 12…	Home monitoring of breathing rate in people with chronic obstructive pulmonary disease: observational study of feasibility, acceptability, and change after exacerbation	Rubio, N., Parker, R. A., Drost, E. M., Pinnock, H., Weir, C. J., Hanley, J., Mantoani, L. C., MacNee, W., McKinstry, B. and Rabinovich, R. A	International Journal of COPD	2017	https://doi.org/10.2147/COPD.S120706	Operational feasibility; Sensor performance	Pulmonary/Respiratory	COPD	Breathing rate in acute exacerbations	Breathing rate during activities of daily living; Patient acceptance; Signal reliability	Betcon Dickson, CareFusion, Oxycon Mobile; Polar Electro Ltd., Polar T31	Wearable; Chest Strap; Camera	Electrode array with electrocardiogram (ECG); Photoplethysmography (PPG); Tri-axial accelerometer; Chest band with pressure sensor, accelerometer, electrocardiography (ECG)		Chest; Wrist; Finger; Upper abdomen	R v3.2.3; SAS v21.0; GraphPad Prism v4	62	Adults; Older Adults	Both
2580	Author: Ryan, J. M., Walsh, M. and Gormley, J. Year: 2014 Title: A comparison of three accelerometry-based devices for estimating energy expenditure in adults and children with cerebral palsy Journal: J Neuroeng Rehabil Volume: 11 Pages: 116	A comparison of three accelerometry-based devices for estimating energy expenditure in adults and children with cerebral palsy	Ryan, J. M., Walsh, M. and Gormley, J.	Journal of Neuroengineering and Rehabilitation	2014	https://doi.org/10.1186/1743-0003-11-116	Algorithm development	Musculoskeletal; Neurology; Pediatrics	Cerebral palsy	Exercise capacity	Energy expenditure during rest, walking overground at a maximal effort for 6 minutes and treadmill activities for 5 minutes each	Portable indirect calorimeter, Oxycon Mobile, Carefusion Germany 234 GmBh	Wearable	Tri-axial accelerometer; Multi sensor including accelerometer, skin temperature, galvanic skin response; Multi sensor including accelerometer	Stayhealthy, RT3; Bodymedia, Sensewear Pro Armband; Minisun, Intelligent Device for Energy Expenditure and Activity (IDEEA)	Right hip in the midaxillary line; Right arm over the triceps; Chest; Thighs; Soles of the feet	SenseWear software v6.1; Microsoft Excel Analyse-It v2.26; SPSS v20.0	36	Children; Adults	Both
2596	Author: Saggio, G., Quitadamo, L. R. and Albero, L. Year: 2014 Title: Development and evaluation of a novel low-cost sensor-based knee flexion angle measurement system Journal: Knee Volume: 21 Issue: 5 Pages: 896-901	Development and evaluation of a novel low-cost sensor-based knee flexion angle measurement system	Saggio, G., Quitadamo, L. R. and Albero, L.	Knee	2014	https://doi.org/10.1016/j.knee.2014.04.014	Operational feasibility; Sensor performance	Orthopedics/Orthopedic Surgery	Knee Injury	Evaluation of the rehabilitation process; Monitoring knee flexion angles	Accuracy, repeatability and reliability of knee flexion angles	Manual goniometer; Vicon motion capture system	Wearable	Elastic sensor	Images Scientific Instruments Inc.	Knee	Custom LabVIEW application; MATLAB	8	Adults	Both
2598	Author: Sahoo, P. K., Thakkar, H. K. and Lee, M. Y. Year: 2017 Title: A Cardiac Early Warning System with Multi Channel SCG and ECG Monitoring for Mobile Health Journal: Sensors (Basel) Volume: 17 Issue: 4	A Cardiac Early Warning System with Multi Channel SCG and ECG Monitoring for Mobile Health	Sahoo, P. K., Thakkar, H. K. and Lee, M. Y	Sensors	2017	https://doi.org/10.3390/s17040711	Algorithm development	Cardiology	Coronary heart disease	Monitoring critical cardiac behaviors; Early warning system for cardiac events	Detection of electrocardiography (ECG) and seismocardiography (SCG) abnormalities; ST segment; T wave; RR interval abnormalities		Smart Clothing; Smart phone	Tri-axial accelerometer; Electrocardiography (ECG) electrodes; Seismocardiography (SCG) electrodes	STMicro, LIS331DLH; Custom system	Arms; Leg; Chest	Custom health analytic platform; LabChart, PowerLab	55	Adults	Both
2602	Author: Salazar, A. J., Silva, A. S., Silva, C., Borges, C. M., Correia, M. V., Santos, R. S. and Vilas-Boas, J. P. Year: 2014 Title: Low-cost wearable data acquisition for stroke rehabilitation: a proof-of-concept study on accelerometry for functional task assessment Journal: Top Stroke Rehabil Volume: 21 Issue: 1 Pages: 12-22	Low-cost wearable data acquisition for stroke rehabilitation: a proof-of-concept study on accelerometry for functional task assessment	Salazar, A. J., Silva, A. S., Silva, C., Borges, C. M., Correia, M. V., Santos, R. S. and Vilas-Boas, J. P.	Topics in Stroke Rehabilitation	2014	https://www.tandfonline.com/doi/abs/10.1310/tsr2101-12	Operational feasibility; Sensor performance	Musculoskeletal; Neurology	Stroke	Stoke rehabilitation; Motor function	Accelerometer profiles to assess functional movement, identify compensatory strategies and define proper movement		Wearable	Accelerometer	ADXL345	Arm; Lower back	Custom processing application	4	Adults	Both
2617	Author: Sama, A., Perez-Lopez, C., Rodriguez-Martin, D., Catala, A., Moreno-Arostegui, J. M., Cabestany, J., de Mingo, E. and Rodriguez-Molinero, A. Year: 2017 Title: Estimating bradykinesia severity in Parkinson's disease by analysing gait through a waist-worn sensor Journal: Comput Biol Med Volume: 84 Pages: 114-123	Estimating bradykinesia severity in Parkinson's disease by analysing gait through a waist-worn sensor	Sama, A., Perez-Lopez, C., Rodriguez-Martin, D., Catala, A., Moreno-Arostegui, J. M., Cabestany, J., de Mingo, E. and Rodriguez-Molinero, A.	Computers in Biology and Medicine	2017	https://doi.org/10.1016/j.compbiomed.2017.03.020	Algorithm development; Sensor performance	Musculoskeletal; Neurology	Parkinson's disease	Motor function	Bradykinesia detection	Scored video using Unified Parkinson’s Rating Scale	Wearable	Tri-axial accelerometer		Wrist		12	Adults; Older Adults	Not specified
2625	Author: Sankarpandi, S. K., Baldwin, A. J., Ray, J. and Mazza, C. Year: 2017 Title: Reliability of inertial sensors in the assessment of patients with vestibular disorders: a feasibility study Journal: BMC Ear Nose Throat Disord Volume: 17 Pages: 1	Reliability of inertial sensors in the assessment of patients with vestibular disorders: a feasibility study	Sankarpandi, S. K., Baldwin, A. J., Ray, J. and Mazza, C.	BMC Ear, Nose and Throat Disorders	2017	https://doi.org/10.1186/s12901-017-0034-z	Algorithm development; Operational feasibility	Otolaryngology	Vestibular disorders	Motor function	Timed Up and Go test; Total duration; Stride length; Stride velocity; Range of motion; Peak swing velocity; Cadence; Peak frontal truck velocity; Postural sway test; Time domain parameters; Jerk parameters; Frequency domain parameters; Patient ease of use		Wearable sensor array	Tri-axial gyroscopes; Tri-axial accelerometers; Tri-axial magnetometers	APDM Inc., Mobility Lab	Wrists; Sternum; Chest; Shanks	SPSS v22.0; MATLAB R2014a	27	Adults; Older Adults	Both
2652	Author: Sayeed, T., Sama, A., Catala, A., Rodriguez-Molinero, A. and Cabestany, J. Year: 2015 Title: Adapted step length estimators for patients with Parkinson's disease using a lateral belt worn accelerometer Journal: Technol Health Care Volume: 23 Issue: 2 Pages: 179-94	Adapted step length estimators for patients with Parkinson's disease using a lateral belt worn accelerometer	Sayeed, T., Sama, A., Catala, A., Rodriguez-Molinero, A. and Cabestany, J.	Technology and Health Care	2015	https://doi.org/10.3233/THC-140882	Algorithm development; Sensor performance	Musculoskeletal; Neurology	Parkinson's disease	Motor function	Step lengths using Sliding Window Averaging Technique (SWAT) algorithm during ON and OFF states; Accuracy of correction factors Zijlstra, Gonzalez, Weinberg		Wearable	Tri-axial accelerometer; Tri-axial gyroscope; Tri-axial magnetometer	LIS3LV02DQ; IDG650+ISZ650; HMC6042+HMC1041Z; CETpD laboratory, Custom	Waist	Custom program developed under the REMPARK projects	28	Adults; Older Adults	Not specified
2665	Author: Schlachetzki, J. C. M., Barth, J., Marxreiter, F., Gossler, J., Kohl, Z., Reinfelder, S., Gassner, H., Aminian, K., Eskofier, B. M., Winkler, J. and Klucken, J. Year: 2017 Title: Wearable sensors objectively measure gait parameters in Parkinson's disease Journal: PLoS One Volume: 12 Issue: 10 Pages: e0183989	Wearable sensors objectively measure gait parameters in Parkinson's disease	Schlachetzki, J. C. M., Barth, J., Marxreiter, F., Gossler, J., Kohl, Z., Reinfelder, S., Gassner, H., Aminian, K., Eskofier, B. M., Winkler, J. and Klucken, J.	PLOS one	2017	https://doi.org/10.1371/journal.pone.0183989	Algorithm development	Musculoskeletal; Neurology	Parkinson's disease	Motor function	Stride length; Stride time; Gait velocity; Stride and stance phase times; Foot clearance; Heel-strike and toe-off angles; Gait variation measures	Measurements in healthy controls	Wearable	Inertial measurement system; Tri-axial accelerometer; Tri-axial gyroscope	Shimmer Sensing; Freescale Semiconductors, MMA7361; InvenSense 500 series	Feet	SPSS v24; GraphPad Software Prism v6.0; Microsoft PowerPoint; Corel Corporations, CorelDraw X6	291	Adults; Older Adults	Both
2673	Author: Schoot, T. S., Weenk, M., van de Belt, T. H., Engelen, L. J., van Goor, H. and Bredie, S. J. Year: 2016 Title: A New Cuffless Device for Measuring Blood Pressure: A Real-Life Validation Study Journal: J Med Internet Res Volume: 18 Issue: 5 Pages: e85	A New Cuffless Device for Measuring Blood Pressure: A Real-Life Validation Study	Schoot, T. S., Weenk, M., van de Belt, T. H., Engelen, L. J., van Goor, H. and Bredie, S. J.	Journal of Medical Internet Research	2016	https://doi.org/10.2196/jmir.5414	Operational feasibility; Sensor performance	Cardiology	Hypertension	Cuffless blood pressure monitoring	Blood pressure measurements in the supine and sitting positions; Blood pressure measurements with the sensor at and above heart level	Validated oscillometric reference, Welch Allyn, Vital Signs Monitor 300 series	Portable technology; Smart phone	Blood pressure monitor; App	Viatom Technology, Checkme Health Monitor; Apple, iOS; Andriod;Custom Checkme App		SPSS v20.0	52	Adults; Older Adults	Both
2684	Author: Schwenk, M., Hauer, K., Zieschang, T., Englert, S., Mohler, J. and Najafi, B. Year: 2014 Title: Sensor-derived physical activity parameters can predict future falls in people with dementia Journal: Gerontology Volume: 60 Issue: 6 Pages: 483-92	Sensor-derived physical activity parameters can predict future falls in people with dementia	Schwenk, M., Hauer, K., Zieschang, T., Englert, S., Mohler, J. and Najafi, B.	Gerontology	2014	https://doi.org/10.1159/000363136	Algorithm development	Musculoskeletal; Neurology	Dementia	Fall prediction	Percentage of walking, standing, sitting, lying; Duration of single walking, standing and sitting bouts	Conventional fall measurements; Timed Up and Go test; Performance Oriented Mobility Assessment; 5-chair stand	Wearable	Accelerometer; Gyroscope	BioAGM, Physilog System	Chest	SPSS v21.0	77	Older Adults	Both
2693	Author: Seiter, J., Derungs, A., Schuster-Amft, C., Amft, O. and Troster, G. Year: 2015 Title: Daily life activity routine discovery in hemiparetic rehabilitation patients using topic models Journal: Methods Inf Med Volume: 54 Issue: 3 Pages: 248-55	Daily life activity routine discovery in hemiparetic rehabilitation patients using topic models	Seiter, J., Derungs, A., Schuster-Amft, C., Amft, O. and Troster, G.	Methods of Information in Medicine	2015	https://doi.org/10.3414/ME14-01-0082	Algorithm development; Operational feasibility	Musculoskeletal; Neurology	Hemiparetic stroke	Ambulatory monitoring; Motor function	Identification of activities of daily living using a topic model-based activity routine discovery framework; Eating/leisure; Cognitive training; Medical fitness; Kitchen work; Motor training; Rest; Recording time; Number of recorded days		Wearable sensor array	Tri-axial accelerometer	Shimmer, Shimmer3	Bilateral wrists; Non-affected thigh		11	Adults; Older Adults	Both
2694	Author: Sejdic, E., Lowry, K. A., Bellanca, J., Perera, S., Redfern, M. S. and Brach, J. S. Year: 2016 Title: Extraction of stride events from gait accelerometry during treadmill walking Journal: IEEE J Transl Eng Health Med Volume: 4	Extraction of stride events from gait accelerometry during treadmill walking	Sejdic, E., Lowry, K. A., Bellanca, J., Perera, S., Redfern, M. S. and Brach, J. S.	IEEE Journal of Translational Engineering in Health and Medicine	2016	https://doi.org/10.1109/JTEHM.2015.2504961	Algorithm development	Musculoskeletal; Neurology	Parkinson's disease; Peripheral neuropathy	Motor function	Stride intervals; Stride time; Heal and toe contacts; Mean gait cycle	Motion capture system, Natural Point Inc.	Wearable	Tri-axial accelerometer	Freescale semiconductor, MMA7260Q	L3 segment on the lumbar spine	SAS v9.3	35	Adults; Older Adults	Both
2729	Author: Sharifi, A., Varsavsky, A., Ulloa, J., Horsburgh, J. C., McAuley, S. A., Krishnamurthy, B., Jenkins, A. J., Colman, P. G., Ward, G. M., MacIsaac, R. J., Shah, R. and O'Neal, D. N. Year: 2016 Title: Redundancy in Glucose Sensing: Enhanced Accuracy and Reliability of an Electrochemical Redundant Sensor for Continuous Glucose Monitoring Journal: J Diabetes Sci Technol Volume: 10 Issue: 3 Pag…	Redundancy in Glucose Sensing: Enhanced Accuracy and Reliability of an Electrochemical Redundant Sensor for Continuous Glucose Monitoring	Sharifi, A., Varsavsky, A., Ulloa, J., Horsburgh, J. C., McAuley, S. A., Krishnamurthy, B., Jenkins, A. J., Colman, P. G., Ward, G. M., MacIsaac, R. J., Shah, R. and O'Neal, D. N.	Diabetes Science and Technology	2016	https://doi.org/10.1177/1932296815612096	Algorithm development; Operational feasibility; Sensor performance	Endocrinology	Type 1 diabetes	Continuous glucose monitoring	Accuracy, precision and reliability of blood glucose measurements; Sensor insertion site appearance	Glucose meter, Bayer Contour Link; Venous blood analyzed with LifeSciences, YSI analyzer	Continuous glucose monitor	Electrochemical redundant sensor; Interstitial sensor	Medtronic	Abdomen		23	Adults; Older Adults	Both
2730	Author: Sharkey, K. M., Waters, K., Millman, R. P., Moore, R., Martin, S. M. and Bourjeily, G. Year: 2014 Title: Validation of the Apnea Risk Evaluation System (ARES) device against laboratory polysomnography in pregnant women at risk for obstructive sleep apnea syndrome Journal: J Clin Sleep Med Volume: 10 Issue: 5 Pages: 497-502	Validation of the Apnea Risk Evaluation System (ARES) device against laboratory polysomnography in pregnant women at risk for obstructive sleep apnea syndrome	Sharkey, K. M., Waters, K., Millman, R. P., Moore, R., Martin, S. M. and Bourjeily, G.	Journal of Clinical Sleep Medicine	2014	http://dx.doi.org/10.5664/jcsm.3694	Algorithm development; Operational feasibility	Obstetrics/Gynecology (Women’s Health); Pregnancy/Pre-natal; Pulmonary/Respiratory; Sleep	Obstructive sleep apnea	Diagnostic capabilities	Apnea-hypopnea index; Patient satisfaction; Patient compliance	In-laboratory polysomnography, Viasys Inc., SomnoStar Pro or National Medical Incorporated, Xltek	Portable technology	Optical sensor; Bi-axial accelerometer; Pressure transducer; Microphone	Advanced Brain Monitoring, Apnea Risk Evaluation System Unicorder	Forehead	ARES Insight software; SPSS v19; GraphPad Prism v5	37	Adults	Female
2731	Author: Sharp, C., Soleimani, V., Hannuna, S., Camplani, M., Damen, D., Viner, J., Mirmehdi, M. and Dodd, J. W. Year: 2017 Title: Toward Respiratory Assessment Using Depth Measurements from a Time-of-Flight Sensor Journal: Front Physiol Volume: 8 Pages: 65	Toward Respiratory Assessment Using Depth Measurements from a Time-of-Flight Sensor	Sharp, C., Soleimani, V., Hannuna, S., Camplani, M., Damen, D., Viner, J., Mirmehdi, M. and Dodd, J. W.	Frontiers in Physiology	2017	https://doi.org/10.3389/fphys.2017.00065	Algorithm development; Operational feasibility	Pulmonary/Respiratory	Asthma; COPD; Interstitial lung disease	Time of flight cameras to monitor respiratory rate	Respiratory rate; Chest volume change; Forced vital capacity; Vital capacity; Forced expiratory volume in 1 second; Inspiratory capacity	Spirometry, nSpire Health	Portable technology	Depth sensor	Microsoft, Kinect v2		STATA v14.1	100	Adults	Both
2737	Author: Shen, H., Zhao, J., Zhou, X., Li, J., Wan, Q., Huang, J., Li, H., Wu, L., Yang, S. and Wang, P. Year: 2017 Title: Impaired chronotropic response to physical activities in heart failure patients Journal: BMC Cardiovasc Disord Volume: 17 Issue: 1 Pages: 136	Impaired chronotropic response to physical activities in heart failure patients	Shen, H., Zhao, J., Zhou, X., Li, J., Wan, Q., Huang, J., Li, H., Wu, L., Yang, S. and Wang, P.	BMC Cardiovascular Disorders	2017	https://doi.org/10.1186/s12872-017-0571-9	Algorithm development; Operational feasibility	Cardiology	Heart failure	Heart failure rehabilitation; Chronotropic incompetence	Heart rate during treadmill walking and daily activities; Chronotropic responses; Patient compliance		Holter monitor; Wearable	Heart rate monitor; Accelerometer	NorthEast Monitoring, Holter ECG; ActiGraph, GT3		SPSS	40	Adults; Older Adults	Both
2774	Author: Sinha, M., McKeon, K. M., Parker, S., Goergen, L. G., Zheng, H., El-Khatib, F. H. and Russell, S. J. Year: 2017 Title: A Comparison of Time Delay in Three Continuous Glucose Monitors for Adolescents and Adults Journal: J Diabetes Sci Technol Volume: 11 Issue: 6 Pages: 1132-1137	A Comparison of Time Delay in Three Continuous Glucose Monitors for Adolescents and Adults	Sinha, M., McKeon, K. M., Parker, S., Goergen, L. G., Zheng, H., El-Khatib, F. H. and Russell, S. J.	Journal of Diabetes Science and Technology	2017	https://doi.org/10.1177/1932296817704443	Sensor performance	Endocrinology	Type 1 diabetes	Continuous glucose monitoring	Delay in continuous glucose monitors interstitial fluid measurements compared to plasma glucose measurements; Estimated delay in adults vs adolescents	Plasma glucose via International Biomedical, GlucoScout	Continuous glucose monitor	Interstitial sensor	Dexcom, G4 Platinum; Abbott, Navigator; Medtronic, Enlite	Abdomen		24	Adolescents; Adults	Not specified
2783	Author: Skender, S., Schrotz-King, P., Bohm, J., Abbenhardt, C., Gigic, B., Chang-Claude, J., Siegel, E. M., Steindorf, K. and Ulrich, C. M. Year: 2015 Title: Repeat physical activity measurement by accelerometry among colorectal cancer patients--feasibility and minimal number of days of monitoring Journal: BMC Res Notes Volume: 8 Pages: 222	Repeat physical activity measurement by accelerometry among colorectal cancer patients--feasibility and minimal number of days of monitoring	Skender, S., Schrotz-King, P., Bohm, J., Abbenhardt, C., Gigic, B., Chang-Claude, J., Siegel, E. M., Steindorf, K. and Ulrich, C. M.	BMC Research Notes	2015	https://doi.org/10.1186/s13104-015-1168-y	Algorithm development; Operational feasibility	Oncology	Colorectal cancer	Physical activity monitoring	Daily step counts; Wear time; Minutes of physical activity per day; Patient Acceptance; Data completeness		Wearable	Accelerometer; Pedometer	ActiGraph, GT3x+; Omron, Walking Style Pro HJ 720 IT	Chest; Hip	ActiGraph, ActiLife software; Omeron, Health Management Software; SAS v9.3	198	Adults; Older Adults	Both
2785	Author: Skobel, E., Martinez-Romero, A., Scheibe, B., Schauerte, P., Marx, N., Luprano, J. and Knackstedt, C. Year: 2014 Title: Evaluation of a newly designed shirt-based ECG and breathing sensor for home-based training as part of cardiac rehabilitation for coronary artery disease Journal: Eur J Prev Cardiol Volume: 21 Issue: 11 Pages: 1332-40	Evaluation of a newly designed shirt-based ECG and breathing sensor for home-based training as part of cardiac rehabilitation for coronary artery disease	Skobel, E., Martinez-Romero, A., Scheibe, B., Schauerte, P., Marx, N., Luprano, J. and Knackstedt, C.	European Journal of Preventive Cardiology	2014	https://doi.org/10.1177/2047487313493227	Algorithm development; Operational feasibility; Sensor performance	Cardiology	Coronary artery disease; Coronary bypass surgery; Valve replacement;	Increasing participation in phase-III cardiac rehabilitation	Cardiopulmonary exercise test bicycle test; Peak oxygen consumption; Peak work load; Heart rate; Arrhythmia detection; Breathing frequency; Patient acceptability	Measurements via Care Fusion Viasys Oxygen Metabolic Carts Master Screen; Standard 12-lead EKG machine	Smart Clothing; Tablet	Electrocardiogram (EKG); Tri-axial accelerometer; Custom app	Centre Suisse d'Electronique et de Mirotechnique, IMAGE; HeartCycle, Guided Exercise (GEX) system	Chest	SAS 9.2	50	Adults; Older Adults	Both
2798	Author: Victoria MJ Smith, Jonathan S Varsanik, Rachel A Walker, Andrew W Russo, Kevin R Patel, Wendy Gabel, Glenn A Phillips, Zebadiah M Kimmel and Eric C Klawiter Year: 2018 Title: Movement measurements at home for multiple sclerosis: walking speed measured by a novel ambient measurement system Journal: Mult Scler J Exp Transl Clin Volume: 4 Issue: 1 Pages: 2055217317753465	Movement measurements at home for multiple sclerosis: walking speed measured by a novel ambient measurement system	Victoria MJ Smith, Jonathan S Varsanik, Rachel A Walker, Andrew W Russo, Kevin R Patel, Wendy Gabel, Glenn A Phillips, Zebadiah M Kimmel and Eric C Klawiter	Multiple Sclerosis Journal	2018	https://doi.org/10.1177%2F2055217317753465	Algorithm development; Operational feasibility	Musculoskeletal; Neurology	Multiple Sclerosis	Motor function	Average walking speed; Peak walking speed	In-clinic gait outcomes; Timed 25-Foot Walk test	Portable technology; Tablet	Tri-axial spatial sensor; Infrared motion sensor	Microsoft, Kinect v2; Atlas5D, Echo5D		Proprietary mobility tracking software; SPSS v20.0	6	Adults; Older Adults	Female
2800	Author: Smith, Y. K. and Verrett, R. G. Year: 2014 Title: Evaluation of a novel device for measuring patient compliance with oral appliances in the treatment of obstructive sleep apnea Journal: J Prosthodont Volume: 23 Issue: 1 Pages: 31-8	Evaluation of a novel device for measuring patient compliance with oral appliances in the treatment of obstructive sleep apnea	Smith, Y. K. and Verrett, R. G.	American College of Prosthodontists	2014	https://doi.org/10.1111/jopr.12076	Operational feasibility; Sensor performance	Dental; Pulmonary/Respiratory; Sleep	Obstructive sleep apnea	Patient compliance of oral appliances	Wear time; Adverse events	Patient treatment journal	Implantable	Magnetic reed relay companion sensor	Custom	Inside mouth; Mandibular portion of the mandibular re-positioning device	Wolfram Research, Mathematica Software	10	Adults; Older Adults	Both
2822	Author: Spasojevic, S., Ilic, T. V., Milanovic, S., Potkonjak, V., Rodic, A. and Santos-Victor, J. Year: 2017 Title: Combined Vision and Wearable Sensors-based System for Movement Analysis in Rehabilitation Journal: Methods Inf Med Volume: 56 Issue: 2 Pages: 95-111	Combined Vision and Wearable Sensors-based System for Movement Analysis in Rehabilitation	Spasojevic, S., Ilic, T. V., Milanovic, S., Potkonjak, V., Rodic, A. and Santos-Victor, J.	Methods of Information in Medicine	2017	https://doi.org/10.3414/ME16-02-0013	Algorithm development	Musculoskeletal; Neurology	Parkinson's disease	Home rehabilitation monitoring	Development of a new Movement Performance Indicator; Fingers flexion and extension; Hand rotation; Fingers expansion and contraction; Finger tapping movements; Gait speed; Rigidity measure; Range of motion	Clinical assessments; Tapping test; Unified Parkinson's Disease Rating Scale (UPDRS)	Wearable; Portable technology	Not specified; Motion sensor	Cyber Glove II; Microsoft, Kinect	Hands		30	Adults; Older Adults	Both
2837	Author: Stack, E., Agarwal, V., King, R., Burnett, M., Tahavori, F., Janko, B., Harwin, W., Ashburn, A. and Kunkel, D. Year: 2018 Title: Identifying balance impairments in people with Parkinson's disease using video and wearable sensors Journal: Gait Posture Volume: 62 Pages: 321-326	Identifying balance impairments in people with Parkinson's disease using video and wearable sensors	Stack, E., Agarwal, V., King, R., Burnett, M., Tahavori, F., Janko, B., Harwin, W., Ashburn, A. and Kunkel, D.	Gait Posture	2018	https://doi.org/10.1016/j.gaitpost.2018.03.047	Algorithm development	Musculoskeletal; Neurology	Parkinson's disease	Fall detection	Walking; Turning; Transfers; Reaching	Scored video	Wearable sensor array	Accelerometer; Gyroscope		Waist; Ankles; Wrists		24	Adults; Older Adults	Both
2846	Author: Stefani, A., Heidbreder, A., Brandauer, E., Guaita, M., Neier, L. M., Mitterling, T., Santamaria, J., Iranzo, A., Videnovic, A., Trenkwalder, C., Sixel-Doring, F., Wenning, G. K., Chade, A., Poewe, W., Gershanik, O. S. and Hogl, B. Year: 2018 Title: Screening for idiopathic REM sleep behavior disorder: usefulness of actigraphy Journal: Sleep Volume: 41 Issue: 6	Screening for idiopathic REM sleep behavior disorder: usefulness of actigraphy	Stefani, A., Heidbreder, A., Brandauer, E., Guaita, M., Neier, L. M., Mitterling, T., Santamaria, J., Iranzo, A., Videnovic, A., Trenkwalder, C., Sixel-Doring, F., Wenning, G. K., Chade, A., Poewe, W., Gershanik, O. S. and Hogl, B.	Sleep Research Society	2018	https://doi.org/10.1093/sleep/zsy053	Operational feasibility	Neurology; Sleep	Idiopathic REM sleep behavior disorder; Restless leg syndrome; Sleep apnea	Diagnostic capabilities	Sensitivity, specificity, accuracy, positive predictive value, negative predictive value for diagnosis	Video polysomnography; Validated screening questionnaires; RBD screening questionnaire; Innsbruck RBD inventory; Hong Kong RBS questionnaire; Mayo sleep questionnaire; Innsbruck RBS summary question; RBD single-question screen	Wearable; Smart phone	Tri-axial accelerometer; Temperature sensor; Light sensor; Apps	Ambulatory Monitoring, MicroMini-logger; Sleep Better app; Sleep Android app; Sleep Bot app; Sleep cycle app; Sleep sound app; Sleep time app; Jawbone, UP app	Dominant wrist	Action W v2.7.1; SPSS v24.0	90	Adults	Both
2849	Author: Stenerson, M., Cameron, F., Payne, S. R., Payne, S. L., Ly, T. T., Wilson, D. M. and Buckingham, B. A. Year: 2015 Title: The impact of accelerometer use in exercise-associated hypoglycemia prevention in type 1 diabetes Journal: J Diabetes Sci Technol Volume: 9 Issue: 1 Pages: 80-5	The impact of accelerometer use in exercise-associated hypoglycemia prevention in type 1 diabetes	Stenerson, M., Cameron, F., Payne, S. R., Payne, S. L., Ly, T. T., Wilson, D. M. and Buckingham, B. A.	Journal of Diabetes Science and Technology	2014	https://doi.org/10.1177/1932296814551045	Algorithm development	Endocrinology; Pediatrics	Type 1 diabetes	Exercise-associated hypoglycemia	Rate of hypoglycemia during and after exercise; Performance of a predictive low glucose suspend algorithm		Continuous glucose monitor; Wearable; Smart phone	Interstitial sensor; Accelerometer; App	Dexcom, G4; Zephyr Technology, Zephyr BioHarness 3; Android; Mobili d.o.o, SenseView	Abdomen; Arm; Buttocks; Waist	Microsfot Excel	18	Children; Adolescents	Both
2862	Author: Storm, F. A., Nair, K. P. S., Clarke, A. J., Van der Meulen, J. M. and Mazza, C. Year: 2018 Title: Free-living and laboratory gait characteristics in patients with multiple sclerosis Journal: PLoS One Volume: 13 Issue: 5 Pages: e0196463	Free-living and laboratory gait characteristics in patients with multiple sclerosis	Storm, F. A., Nair, K. P. S., Clarke, A. J., Van der Meulen, J. M. and Mazza, C.	PLOS one	2018	https://doi.org/10.1371/journal.pone.0196463	Algorithm development	Musculoskeletal; Neurology	Multiple Sclerosis	Motor function	Stride time; Step time; Stance time; Swing time; Comparison of walking characteristics in free living and laboratory conditions	Previously validated algorithm not specified	Wearable	Tri-axial accelerometer; Accelerometer	McRoberts, DynaPort MoveMonitor Version 2.8.1; APDM Inc., OPAL	Waist; Lower back; Shank	SPSS v21.0	14	Adults; Older Adults	Both
2897	Author: Suppa, A., Kita, A., Leodori, G., Zampogna, A., Nicolini, E., Lorenzi, P., Rao, R. and Irrera, F. Year: 2017 Title: l-DOPA and Freezing of Gait in Parkinson's Disease: Objective Assessment through a Wearable Wireless System Journal: Front Neurol Volume: 8 Pages: 406	l-DOPA and Freezing of Gait in Parkinson's Disease: Objective Assessment through a Wearable Wireless System	Suppa, A., Kita, A., Leodori, G., Zampogna, A., Nicolini, E., Lorenzi, P., Rao, R. and Irrera, F.	Frontiers in Neurology	2017	https://doi.org/10.3389/fneur.2017.00406	Algorithm development; Sensor performance	Musculoskeletal; Neurology	Parkinson's disease	Freezing of gait	Sensitivity, specificity, positive and negative predictive value of automatic detection of freezing of gait during Timed up and Go test; Step velocity; Stride length; Stride time; Cadence	Scored video using SBTX Bioengineering, SMART analyzer motion system	Wearable	Tri-axial accelerometer; Tri-axial gyroscope	LSM9DS0	Shins		60	Adults; Older Adults	Both
2907	Author: Svagard, I., Austad, H. O., Seeberg, T., Vedum, J., Liverud, A., Mathiesen, B. M., Keller, B., Bendixen, O. C., Osborne, P. and Strisland, F. Year: 2014 Title: A usability study of a mobile monitoring system for congestive heart failure patients Journal: Stud Health Technol Inform Volume: 205 Pages: 528-32	A usability study of a mobile monitoring system for congestive heart failure patients	Svagard, I., Austad, H. O., Seeberg, T., Vedum, J., Liverud, A., Mathiesen, B. M., Keller, B., Bendixen, O. C., Osborne, P. and Strisland, F.	Studies in Health Technology and Informatics	2014	https://doi.org/10.3233/978-1-61499-432-9-528	Operational feasibility	Cardiology	Congestive heart failure	Symptom management	Patient ease of use; Nurses perception of the system; Technical errors		Chest strap; Smart phone	Heart rate, activity level, upper body position, skin temperature sensor; App	ESUMS prototype system; Verizon, HTC Imagio; Verizon, LG Phantom; Custom app	Chest		5	Older Adults	Female
2950	Author: Ruth E. Taylor-Piliae, M. Jane Mohler, Bijan Najafi & Bruce M. Coull Year: 2016 Title: Objective fall risk detection in stroke survivors using wearable sensor technology: a feasibility study Journal: Top Stroke Rehabil Volume: 23 Issue: 6 Pages: 393-399	Objective fall risk detection in stroke survivors using wearable sensor technology: a feasibility study	Ruth E. Taylor-Piliae, M. Jane Mohler, Bijan Najafi & Bruce M. Coull	Topics in Stroke Rehabilitation	2016	https://doi.org/10.1179/1074935715Z.00000000059	Operational feasibility	Musculoskeletal; Neurology	Stroke	Fall risk detection	Fall risk indicators including postural transition; Step count; Speed; Duration; Patient acceptability		Smart clothing	Kinematic motion sensor; Tri-axial accelerometer	Biosensics LLC, PAMSys	Chest	SPSS v20.0	66	Adults; Older Adults	Both
2968	Author: Thanawattano, C., Pongthornseri, R., Anan, C., Dumnin, S. and Bhidayasiri, R. Year: 2015 Title: Temporal fluctuations of tremor signals from inertial sensor: a preliminary study in differentiating Parkinson's disease from essential tremor Journal: Biomed Eng Online Volume: 14 Pages: 101	Temporal fluctuations of tremor signals from inertial sensor: a preliminary study in differentiating Parkinson's disease from essential tremor	Thanawattano, C., Pongthornseri, R., Anan, C., Dumnin, S. and Bhidayasiri, R.	BioMedical Engineering Online	2015	https://doi.org/10.1186/s12938-015-0098-1	Algorithm development	Musculoskeletal; Neurology	Parkinson's disease; Essential tremor	Identification of tremor characteristics	Angular rate signal measured during kinetic, postural and resting tasks; Tremor fluctuations; Fluctuation ratios; Peak frequency		Wearable	Tri-axial accelerometer		Index finger and wrist of tremor dominant hand	Custom software; MATLAB R2009b	57	Adults; Older Adults	Both
3016	Author: Tran, V. P. and Ali Al-Jumaily, A. Year: 2015 Title: Non-contact dual pulse Doppler system based respiratory and heart rates estimation for CHF patients Journal: Conf Proc IEEE Eng Med Biol Soc Volume: 2015 Pages: 4202-5	Non-contact dual pulse Doppler system based respiratory and heart rates estimation for CHF patients	Tran, V. P. and Ali Al-Jumaily, A.	IEEE Engineering in Medicine and Biology Society	2015	https://doi.org/10.1109/EMBC.2015.7319321	Algorithm development	Cardiology; Sleep	Chronic heart failure	Symptom monitoring; Sleep monitoring	Respiratory rate; Heart rate	Polysomnography	Portable technology	Radiofrequency motion sensor	ResMed, SleepMinder			20	Adults; Older Adults	Both
3029	Author: Trost, S. G., Fragala-Pinkham, M., Lennon, N. and O'Neil, M. E. Year: 2016 Title: Decision Trees for Detection of Activity Intensity in Youth with Cerebral Palsy Journal: Med Sci Sports Exerc Volume: 48 Issue: 5 Pages: 958-66	Decision Trees for Detection of Activity Intensity in Youth with Cerebral Palsy	Trost, S. G., Fragala-Pinkham, M., Lennon, N. and O'Neil, M. E.	Medicine and Science in Sports and Exercise	2016	https://doi.org/10.1249/MSS.0000000000000842	Algorithm development	Musculoskeletal; Neurology; Pediatrics	Cerebral palsy	Physical activity monitoring	Decision tree modes classification of cut points for sedentary behaviors, light and moderate-to-vigorous physical activity; Oxygen uptake; Energy Expenditure	Previously published cut-points, not specified	Wearable	Tri-axial accelerometer; Indirect calorimeter	ActiGraph, GT3X; Cosmed, K4b2	Hip; Face	Custom software	57	Children; Adolescents	Both
3040	Author: Tucker, C. S., Behoora, I., Nembhard, H. B., Lewis, M., Sterling, N. W. and Huang, X. Year: 2015 Title: Machine learning classification of medication adherence in patients with movement disorders using non-wearable sensors Journal: Comput Biol Med Volume: 66 Pages: 120-34	Machine learning classification of medication adherence in patients with movement disorders using non-wearable sensors	Tucker, C. S., Behoora, I., Nembhard, H. B., Lewis, M., Sterling, N. W. and Huang, X.	Computer in Biology and Medicine	2015	https://doi.org/10.1016/j.compbiomed.2015.08.012	Algorithm development	Musculoskeletal; Neurology	Parkinson's disease	Motor function; Medication adherence	Data mining methodology of skeletal joint data for accurate walking orientation in on and off medications states; Walking back, front, left, right		Portable technology	Motion sensor	Microsoft, Kinect		Microsoft, Kinect software; Waikato Environment for Knowledge Analysis software	7	Not specified	Not specified
3050	Author: Tung, J. Y., Ng, H., Moore, C. and Giangregorio, L. Year: 2014 Title: Can we use accelerometry to monitor balance exercise performance in older adults? Journal: Gait Posture Volume: 39 Issue: 3 Pages: 991-4	Can we use accelerometry to monitor balance exercise performance in older adults?	Tung, J. Y., Ng, H., Moore, C. and Giangregorio, L.	Gait & Posture	2014	https://doi.org/10.1016/j.gaitpost.2013.11.015	Algorithm development; Sensor performance	Orthopedics/Orthopedic Surgery	Osteoporosis	Adherence to home exercise program; Balance	Distinguishing walking types during figure 8, heel-toe, sidestep, backwards and straight line walking; Energy features in RMS values by walking exercise		Wearable	Tri-axial accelerometer	Gulf Coast Data Concepts Inc., X6-2 Mini	Hip; Ankle	MATLAB R2012b	18	Older Adults	Female
3056	Author: Tzallas, A. T., Tsipouras, M. G., Rigas, G., Tsalikakis, D. G., Karvounis, E. C., Chondrogiorgi, M., Psomadellis, F., Cancela, J., Pastorino, M., Waldmeyer, M. T., Konitsiotis, S. and Fotiadis, D. I. Year: 2014 Title: PERFORM: a system for monitoring, assessment and management of patients with Parkinson's disease Journal: Sensors (Basel) Volume: 14 Issue: 11 Pages: 21329-57	PERFORM: a system for monitoring, assessment and management of patients with Parkinson's disease	Tzallas, A. T., Tsipouras, M. G., Rigas, G., Tsalikakis, D. G., Karvounis, E. C., Chondrogiorgi, M., Psomadellis, F., Cancela, J., Pastorino, M., Waldmeyer, M. T., Konitsiotis, S. and Fotiadis, D.	Sensors (Basel)	2014	https://doi.org/10.3390/s141121329	Algorithm development; Operational feasibility; Software development	Musculoskeletal; Neurology	Parkinson's disease	Symptom monitoring	Duration of recordings; Accuracy of detecting tremors, Levodopa-induced dyskinesia, bradykinesia, freezing of gait; Patient comfort		Wearable sensor array	Tri-axial accelerometer; Gyroscope	ANCO, ALA-6g; ANCO, AGYRO; Custom PERFORM system	Waist; Wrist; Arm; Leg	Custom	12	Not specified	Not specified
3065	Author: Ummels, D., Beekman, E., Theunissen, K., Braun, S. and Beurskens, A. J. Year: 2018 Title: Counting Steps in Activities of Daily Living in People With a Chronic Disease Using Nine Commercially Available Fitness Trackers: Cross-Sectional Validity Study Journal: JMIR Mhealth Uhealth Volume: 6 Issue: 4 Pages: e70	Counting Steps in Activities of Daily Living in People With a Chronic Disease Using Nine Commercially Available Fitness Trackers: Cross-Sectional Validity Study	Ummels, D., Beekman, E., Theunissen, K., Braun, S. and Beurskens, A. J.	JMIR Mhealth and Uhealth	2018	https://doi.org/10.2196/mhealth.8524	Algorithm development; Operational feasibility	Cardiology; Endocrinology; Musculoskeletal; Oncology; Pulmonary/Respiratory; Rheumatology	Cardiovascular disease; Cancer; Chronic pain; COPD; Diabetes; Osteoarthritis	Physical activity monitoring	Number of steps; Time spent in different activities of daily living; Data completeness	Scored video	Wearable	App; App; Accelerometer; Accelerometer; Accelerometer; Accelerometer; Pedometer; Pedometer	Corusen LLC., Accupedo; ProtoGeo Oy, Moves; Fitbit Flex; Fitbit One; Lumo Bodytech, Lumoback; Jawbone, UP24; Digi-Walker CW-700, Yamax; Omron Healthcare Europe BV, Walking Style X	Waist; Wrist; Lower back	SPSS v23	130	Adults; Older Adults	Both
3071	Author: Urovi, V., Jimenez-Del-Toro, O., Dubosson, F., Ruiz Torres, A. and Schumacher, M. I. Year: 2017 Title: COMPOSE: Using temporal patterns for interpreting wearable sensor data with computer interpretable guidelines Journal: Comput Biol Med Volume: 81 Pages: 24-31	COMPOSE: Using temporal patterns for interpreting wearable sensor data with computer interpretable guidelines	Urovi, V., Jimenez-Del-Toro, O., Dubosson, F., Ruiz Torres, A. and Schumacher, M. I.	Computers in Biology and Medicine	2017	https://doi.org/10.1016/j.compbiomed.2016.11.015	Algorithm development; Software development	Cardiology; Endocrinology	Metabolic syndrome	Risk assessment; Symptom management	Heart rate; Breathing rate; Activity level; Glucose levels	Risk assessment using standard clinical guidelines by a general practitioner and a nutritionist	Chest strap; Portable technology	Heart rate monitor; Glucometer	Zephyr Bioharness; ContourXT	Chest	Java Prolog Modules	20	Not specified	Not specified
3082	Author: Valenza, G., Nardelli, M., Lanata, A., Gentili, C., Bertschy, G., Paradiso, R. and Scilingo, E. P. Year: 2014 Title: Wearable monitoring for mood recognition in bipolar disorder based on history-dependent long-term heart rate variability analysis Journal: IEEE J Biomed Health Inform Volume: 18 Issue: 5 Pages: 1625-35	Wearable monitoring for mood recognition in bipolar disorder based on history-dependent long-term heart rate variability analysis	Valenza, G., Nardelli, M., Lanata, A., Gentili, C., Bertschy, G., Paradiso, R. and Scilingo, E. P.	IEEE Journal of Biomedical and Health Informatics	2014	https://doi.org/10.1109/JBHI.2013.2290382	Algorithm development; Software development	Psychiatry/Psychology	Bipolar disorder	Monitoring mood fluctuations	Heart rate; Interest interval series; Respiratory rate; Body posture; Classification of mood as mixed-state, depression or euthymia	Clinician diagnosis using DSM-IV criteria	Smart clothing; Smart phone	Electrocardiogram (ECG) with dry textile based electrodes; Piezoresistive sensor; Tri-axial accelerometer	Presonalized Monitoring System for Care in Mental Health (PSYCHE), Smartex	Chest	MATLAB v7.2	8	Adults	Both
3086	Author: Van Blarigan, E. L., Kenfield, S. A., Tantum, L., Cadmus-Bertram, L. A., Carroll, P. R. and Chan, J. M. Year: 2017 Title: The Fitbit One Physical Activity Tracker in Men With Prostate Cancer: Validation Study Journal: JMIR Cancer Volume: 3 Issue: 1 Pages: e5	The Fitbit One Physical Activity Tracker in Men With Prostate Cancer: Validation Study	Van Blarigan, E. L., Kenfield, S. A., Tantum, L., Cadmus-Bertram, L. A., Carroll, P. R. and Chan, J. M.	JMIR Cancer	2017	https://doi.org/10.2196/cancer.6935	Algorithm development; Operational feasibility; Sensor performance	Oncology	Prostate cancer	Physical activity monitoring	Daily total steps; Minutes in light, moderate and vigorous physical activity; Data completeness	Tri-axial accelerometer, Actigraph, GT3X+; Tri-axial pedometer, Omron, HJ-322; Patient physical activity diaries	Wearable	Tri-axial accelerometer	Fitbit, One	Waist	ActiGraph, ActiLife software v6.13.3; SAS v9.4	25	Adults; Older Adults	Male
3091	Author: van der Weegen, S., Essers, H., Spreeuwenberg, M., Verwey, R., Tange, H., de Witte, L. and Meijer, K. Year: 2015 Title: Concurrent validity of the MOX activity monitor compared to the ActiGraph GT3X Journal: Telemed J E Health Volume: 21 Issue: 4 Pages: 259-66	Concurrent validity of the MOX activity monitor compared to the ActiGraph GT3X	van der Weegen, S., Essers, H., Spreeuwenberg, M., Verwey, R., Tange, H., de Witte, L. and Meijer, K.	Telemedicine and E-Health	2015	https://doi.org/10.1089/tmj.2014.0097	Algorithm development; Operational feasibility; Sensor performance	Endocrinology; Pulmonary/Respiratory	COPD; Type 2 diabetes	Physical activity monitoring	Activity counts per minute during treadmill walking; Activity counts minutes per day during activities of daily living; Valid wear days; Wear time	Tri-axial accelerometer, Actigraph, GT3X+; Patient diaries	Wearable; Smart phone	Tri-axial accelerometer; App	Mox, MMOXX1.01; Custom It's Life! System	Lower back	Actigraph, ActiLife software v5.10.0; Mox, MOXBW0 software; SPSS v20.0; Microsoft Excel 2010; MedClac software v12.5.0.0	38	Adults; Older Adults	Not specified
3098	Author: van Laarhoven, S. N., Lipperts, M., Bolink, S. A., Senden, R., Heyligers, I. C. and Grimm, B. Year: 2016 Title: Validation of a novel activity monitor in impaired, slow-walking, crutch-supported patients Journal: Ann Phys Rehabil Med Volume: 59 Issue: 5-6 Pages: 308-313	Validation of a novel activity monitor in impaired, slow-walking, crutch-supported patients	van Laarhoven, S. N., Lipperts, M., Bolink, S. A., Senden, R., Heyligers, I. C. and Grimm, B.	Annals of Physical and Rehabilitation Medicine	2016	https://doi.org/10.1016/j.rehab.2016.05.006	Algorithm development; Sensor performance	Orthopedics/Orthopedic Surgery	Total knee arthroplasty	Motor function; Crutch supported walking	Time walking; Number of gait cycles; Sit-stand-sit transfers; Total steps while ascending and descending stairs	Scored video	Wearable	Tri-axial accelerometer	Gulf Coast Data Concepts Inc, USB X16-mini	Affected upper leg	MATLAB	48	Adults; Older Adults	Both
3103	Author: van Schie, M. K., Werth, E., Lammers, G. J., Overeem, S., Baumann, C. R. and Fronczek, R. Year: 2016 Title: Improved vigilance after sodium oxybate treatment in narcolepsy: a comparison between in-field and in-laboratory measurements Journal: J Sleep Res Volume: 25 Issue: 4 Pages: 486-96	Improved vigilance after sodium oxybate treatment in narcolepsy: a comparison between in-field and in-laboratory measurements	van Schie, M. K., Werth, E., Lammers, G. J., Overeem, S., Baumann, C. R. and Fronczek, R.	Journal of Sleep Research	2016	https://doi.org/10.1111/jsr.12386	Operational feasibility	Neurology	Narcolepsy	Vigilance in daily life; Feasibility of portable measurements	Sustained Attention to Response task and Psychomotor Vigilance Test in home setting; Time in bed	Patient sleep diaries; In-laboratory assessments including Sustained Attention to Reponses Task, Psychomotor Vigilance Test, Maintance of Wakefulness Test, Oxford Sleep Resistance test	Smart watch; Tablet	Light sensor	Neurotechnology, Actiwatch	Non-dominant wrist	Neurotechnology, Actiwatch sleep analysis software V5; SPSS v20.0	41	Adults	Both
3110	Author: Vandecasteele, K., De Cooman, T., Gu, Y., Cleeren, E., Claes, K., Paesschen, W. V., Huffel, S. V. and Hunyadi, B. Year: 2017 Title: Automated Epileptic Seizure Detection Based on Wearable ECG and PPG in a Hospital Environment Journal: Sensors (Basel) Volume: 17 Issue: 10	Automated Epileptic Seizure Detection Based on Wearable ECG and PPG in a Hospital Environment	Vandecasteele, K., De Cooman, T., Gu, Y., Cleeren, E., Claes, K., Paesschen, W. V., Huffel, S. V. and Hunyadi, B.	Sensors	2017	https://doi.org/10.3390/s17102338	Algorithm development; Sensor performance	Neurology	Epilepsy	Seizure detection	Sensitivity of algorithm seizure detection; Heart rate; Pulse rate; False alarms per hour	Standard wired electrocardiography (ECG)	Wearable	Electrocardiography (ECG) electrode; Photoplethysmography (PPG);	eMotion Faros; Empatica, E4	Dominant wrist	MATLAB	11	Adults; Older Adults	Both
3127	Author: Vaughan, L., Redline, S., Stone, K., Ulanski, J., Rueschman, M., Dailey, H., Rapp, S. R., Snively, B. M., Baker, L. D. and Shumaker, S. A. Year: 2016 Title: Feasibility of self-administered sleep assessment in older women in the Women's Health Initiative (WHI) Journal: Sleep Breath Volume: 20 Issue: 3 Pages: 1079-91 Epub Date: 2016/01/31	Feasibility of self-administered sleep assessment in older women in the Women's Health Initiative (WHI)	Vaughan, L., Redline, S., Stone, K., Ulanski, J., Rueschman, M., Dailey, H., Rapp, S. R., Snively, B. M., Baker, L. D. and Shumaker, S. A.	Sleep Breath	2016	https://doi.org/10.1007/s11325-016-1314-3	Algorithm development; Operational feasibility	Neurology; Pulmonary/Respiratory; Sleep	Minor cognitive impairments; Sleep disordered breathing	Monitoring sleep quality in home setting	Participant ease of use and comfort; Data completeness; Total sleep time; Sleep latency; Apnea-hypopnea index; Oxygen desaturation index;		Portable technology	Oximeter; Effort sensor; Oximeter; Pressure Transducer	Nonin, WristOx2; ResMed, ApneaLink	Finger; Wrist; Chest; Nose		365	Older Adults	Female
3166	Author: Vooijs, M., Alpay, L. L., Snoeck-Stroband, J. B., Beerthuizen, T., Siemonsma, P. C., Abbink, J. J., Sont, J. K. and Rovekamp, T. A. Year: 2014 Title: Validity and usability of low-cost accelerometers for internet-based self-monitoring of physical activity in patients with chronic obstructive pulmonary disease Journal: Interact J Med Res Volume: 3 Issue: 4 Pages: e14	Validity and usability of low-cost accelerometers for internet-based self-monitoring of physical activity in patients with chronic obstructive pulmonary disease	Vooijs, M., Alpay, L. L., Snoeck-Stroband, J. B., Beerthuizen, T., Siemonsma, P. C., Abbink, J. J., Sont, J. K. and Rovekamp, T. A.	Interactive Journal of Medical Research	2014	https://doi.org/10.2196/ijmr.3056	Algorithm development; Operational feasibility	Pulmonary/Respiratory	COPD	Physical activity monitoring	Patient ease of use; Energy expenditure; Metabolic equivalents	Body Media, SenseWear Armband	Wearable	Tri-axial accelerometer and altimeter; Tri-axial accelerometer	Fitbit, Ultra; PAM BV, Personal Activity Monitor AM300	Waist		25	Adults; Older Adults	Both
3168	Author: Voss, C., Gardner, R. F., Dean, P. H. and Harris, K. C. Year: 2017 Title: Validity of Commercial Activity Trackers in Children With Congenital Heart Disease Journal: Can J Cardiol Volume: 33 Issue: 6 Pages: 799-805	Validity of Commercial Activity Trackers in Children With Congenital Heart Disease	Voss, C., Gardner, R. F., Dean, P. H. and Harris, K. C.	Canadian Journal of Cardiology	2017	https://doi.org/10.1016/j.cjca.2016.11.024	Algorithm development; Operational feasibility	Cardiology; Overweight/Obesity; Pediatrics	Cardiac transplant; Congenital heart disease; Electrophysiological disorders; Overweight/Obesity	Physical activity monitoring	Data completeness; Device wear time; Time spent at different physical activity intensity levels; Sedentary time; Daily step count	Tri-axial accelerometer, Actigraph, GT3X+, GT9X	Wearable	Accelerometer; Altimeter	Fitbit, Charge HR	Wrist; Right hip	ActiGraph, ActiLife software v6.13.2; Small Steps Labs LLC., Fitabase; R v64 3.3.1; STATA v14.1	30	Adolescents	Both
3181	Author: Waliany, S., Dieli-Conwright, C. M., Frankel, P. H., Hurria, A., Chao, J., Tiep, B. and Mortimer, J. E. Year: 2014 Title: Validation and feasibility of a caloric expenditure measuring device in women with early-stage breast cancer Journal: Support Care Cancer Volume: 22 Issue: 9 Pages: 2329-36	Validation and feasibility of a caloric expenditure measuring device in women with early-stage breast cancer	Waliany, S., Dieli-Conwright, C. M., Frankel, P. H., Hurria, A., Chao, J., Tiep, B. and Mortimer, J. E.	Supportive Care in Cancer	2014	https://doi.org/10.1007/s00520-014-2212-5	Algorithm development; Operational feasibility	Oncology	Breast cancer stages I-III	Exercise capacity	Caloric expenditure; Metabolic equivalents; Physical activity intensity; Patient compliance	Patient activity logs; 2011 Compendium of Physical Activities Tracking Guide calculated metabolic equivalents	Wearable	Galvanic skin response sensor; Heat flux sensor; Thermistor-based sensor; Tri-axial accelerometer	Apex Fitness, Bodybugg	Right upper arm	SPSS v11.0; Microsoft Excel	29	Adults; Older Adults	Female
3187	Author: Wallen, M. B., Dohrn, I. M., Stahle, A., Franzen, E. and Hagstromer, M. Year: 2014 Title: Comparison of pedometer and accelerometer derived steps in older individuals with Parkinson's disease or osteoporosis under free-living conditions Journal: J Aging Phys Act Volume: 22 Issue: 4 Pages: 550-6	Comparison of pedometer and accelerometer derived steps in older individuals with Parkinson's disease or osteoporosis under free-living conditions	Wallen, M. B., Dohrn, I. M., Stahle, A., Franzen, E. and Hagstromer, M.	Journal of Aging and Physical Activity	2014	https://doi.org/10.1123/japa.2013-0052	Algorithm development; Operational feasibility	Musculoskeletal; Neurology	Parkinson's disease; Osteoporosis	Motor function	Patient compliance; Data completeness; Step count	Patient logs	Wearable	Pedometer; Tri-axial accelerometer	Yamax Corporation, Yamax LS2000; ActiGraph, ActiGraph GT1M/GT3X+	Waist	ActiGraph, ActiLife software v6; SPSS v20.0	144	Adults; Older Adults	Both
3190	Author: Walton, C., Patel, M., Pitts, D., Knight, P., Hoashi, S., Evans, M. and Turner, C. Year: 2014 Title: The use of a portable breath analysis device in monitoring type 1 diabetes patients in a hypoglycaemic clamp: validation with SIFT-MS data Journal: J Breath Res Volume: 8 Issue: 3 Pages: 037108	The use of a portable breath analysis device in monitoring type 1 diabetes patients in a hypoglycaemic clamp: validation with SIFT-MS data	Walton, C., Patel, M., Pitts, D., Knight, P., Hoashi, S., Evans, M. and Turner, C.	Journal of Breath Research	2014	https://doi.org/10.1088/1752-7155/8/3/037108	Algorithm development; Sensor performance	Endocrinology	Type 1 diabetes	Blood glucose monitoring; Breath analysis	Blood glucose levels; Concentration of acetone, ammonia, and propanol in breath samples	Selective ion flow tube mass spectrometry (SIFT-MS)	Portable technology	Single mixed metal oxide sensor; Mass flow sensor	Custom Breathotron system; Honeywell International Inc., AWM720P			8	Not specified	Not specified
3231	Author: Ward, K. L., McArdle, N., James, A., Bremner, A. P., Simpson, L., Cooper, M. N., Palmer, L. J., Fedson, A. C., Mukherjee, S. and Hillman, D. R. Year: 2015 Title: A Comprehensive Evaluation of a Two-Channel Portable Monitor to "Rule in" Obstructive Sleep Apnea Journal: J Clin Sleep Med Volume: 11 Issue: 4 Pages: 433-44	A Comprehensive Evaluation of a Two-Channel Portable Monitor to "Rule in" Obstructive Sleep Apnea	Ward, K. L., McArdle, N., James, A., Bremner, A. P., Simpson, L., Cooper, M. N., Palmer, L. J., Fedson, A. C., Mukherjee, S. and Hillman, D. R.	Journal of Clinical Sleep Medicine	2015	http://doi.org/10.5664/jcsm.4600	Algorithm development; Sensor performance	Pulmonary/Respiratory; Sleep	Obstructive sleep apnea	Diagnostic capabilities	Apnea-hypopnea index	In-laboratory polysomnography, Compumedics Ltd, E-Series PSG Online 2	Portable technology	Pressure transducer; Oximeter	ApneaLink; Nonin Xpod 3012 with Nonin 7000A	Finger	ApneaLink Ox software v8.0; SPSS v17.0.0; R v2.14.1	139	Adults; Older Adults	Both
3235	Author: Watanabe, A., Noguchi, H., Oe, M., Sanada, H. and Mori, T. Year: 2017 Title: Development of a Plantar Load Estimation Algorithm for Evaluation of Forefoot Load of Diabetic Patients during Daily Walks Using a Foot Motion Sensor Journal: J Diabetes Res Volume: 2017 Pages: 5350616	Development of a Plantar Load Estimation Algorithm for Evaluation of Forefoot Load of Diabetic Patients during Daily Walks Using a Foot Motion Sensor	Watanabe, A., Noguchi, H., Oe, M., Sanada, H. and Mori, T.	J Diabetes Res	2017	https://doi.org/10.1155/2017/5350616	Algorithm development; Operational feasibility	Endocrinology	Diabetes	Diabetic foot ulcer prevention; Forefoot loading estimation	Total time spent on consecutive steps; Average time per step cycle; Gait cycle time; Excessive forefoot loading	Forefoot loading measured in laboratory setting; Patient reported walking times	Wearable sensor array	Tri-axial accelerometer and Tri-axial gyrosensor; Tri-axial accelerometer and Tri-axial gyrosensor; Tri-axial force sensors	Logical Product Corporation; ATR-Promotions Inc.; Touchense Inc.	Sacrum; Thigh; Shank; Foot		12	Adults	Both
3262	Author: Wendel, N., Macpherson, C. E., Webber, K., Hendron, K., Tamara, D., Cristina, C. S. and Ellis, T. Year: 2018 Title: Accuracy of Activity Trackers in Parkinson Disease: Should We Prescribe Them? Journal: Phys Ther Epub Date: 2018/05/03	Accuracy of Activity Trackers in Parkinson Disease: Should We Prescribe Them?	Wendel, N., Macpherson, C. E., Webber, K., Hendron, K., Tamara, D., Cristina, C. S. and Ellis, T.	Journal of Physical Therapy	2018	https://doi.org/10.1093/ptj/pzy054	Algorithm development; Operational feasibility	Musculoskeletal; Neurology	Parkinson's disease	Motor function	Step count during two minute walk tests at comfortable and fast speeds, during household course and during an obstacle negotiation course; Data completeness	Scored video	Wearable	Altimeter, tri-axial accelerometer and tri-axial gyroscope; Tri-axial accelerometer; Tri-axial accelerometer	Fitbit, Surge; Fitbit, Zip; Jawbone, Up 2; Jawbone, Up Move	Wrist; Waist; Trunk		33	Adults; Older Adults	Both
3348	Author: Xu, L., Han, F., Keenan, B. T., Kneeland-Szanto, E., Yan, H., Dong, X., Chang, Y., Zhao, L., Zhang, X., Li, J., Pack, A. I. and Kuna, S. T. Year: 2017 Title: Validation of the Nox-T3 Portable Monitor for Diagnosis of Obstructive Sleep Apnea in Chinese Adults Journal: J Clin Sleep Med Volume: 13 Issue: 5 Pages: 675-683	Validation of the Nox-T3 Portable Monitor for Diagnosis of Obstructive Sleep Apnea in Chinese Adults	Xu, L., Han, F., Keenan, B. T., Kneeland-Szanto, E., Yan, H., Dong, X., Chang, Y., Zhao, L., Zhang, X., Li, J., Pack, A. I. and Kuna, S. T.	Journal of Clinical Sleep Medicine	2017	http://dx.doi.org/10.5664/jcsm.6582	Algorithm development; Operational feasibility	Pulmonary/Respiratory; Sleep	Obstructive sleep apnea	Diagnostic capabilities	Apnea-hypopnea index; Oxygen saturation; Data completeness	In-laboratory polysomnography, Phillips Respironics, Alice 6	Portable technology	Pressure transducer; Oximeter; Inductance plethysmography	Nox Medical, Nox-T3		Noxturnal software; STATA v14.1; SAS v9.4	80	Adults; Older Adults	Both
3382	Author: Yavelberg, L., Zaharieva, D., Cinar, A., Riddell, M. C. and Jamnik, V. Year: 2018 Title: A Pilot Study Validating Select Research-Grade and Consumer-Based Wearables Throughout a Range of Dynamic Exercise Intensities in Persons With and Without Type 1 Diabetes: A Novel Approach Journal: J Diabetes Sci Technol Volume: 12 Issue: 3 Pages: 569-576	A Pilot Study Validating Select Research-Grade and Consumer-Based Wearables Throughout a Range of Dynamic Exercise Intensities in Persons With and Without Type 1 Diabetes: A Novel Approach	Yavelberg, L., Zaharieva, D., Cinar, A., Riddell, M. C. and Jamnik, V.	Journal of Diabetes Science and Technology	2018	https://doi.org/10.1177/1932296817750401	Algorithm development; Operational feasibility	Endocrinology	Type 1 diabetes	Exercise capacity; Physical activity monitoring	Heart rate; Aerobic fitness or power as VO2 max: Breathing frequency; Over or under estimates of energy expenditure a different activates intensities	Laboratory indirect calorimetry, Cosmed, Fitmate; Heart rate chest strap, Polar Electro, KP 4	Chest strap; Patch; Chest strap; Wearable	Not specified	Medtronic, Zephyr Bioharness; Vancieve/Vandrico Inc., Metria IH1; Garmin, Vivo Fit2; Mio Global, Mio Fuse	Face; Chest; Wrist; Arm	SenseWear software	25	Adults	Both
3399	Author: Younes, M., Soiferman, M., Thompson, W. and Giannouli, E. Year: 2017 Title: Performance of a New Portable Wireless Sleep Monitor Journal: J Clin Sleep Med Volume: 13 Issue: 2 Pages: 245-258	Performance of a New Portable Wireless Sleep Monitor	Younes, M., Soiferman, M., Thompson, W. and Giannouli, E	Jouranl of clinical sleep medicine	2017	http://doi.org/10.5664/jcsm.6456	Algorithm development; Operational feasibility; Sensor performance	Pulmonary/Respiratory; Sleep	Insomnia; Obstructive sleep apnea; Periodic limb movements	Monitoring sleep	Electroencephalogram (EEG) signals; Data completeness and technical failures; Total sleep time; Sleep efficiency; Sleep onset latency; REM onset latency; Total NREM sleep; Total REM sleep	In-laboratory polysomnography, Natus, Sandman or Embla	Portable technology	Electroencephalogram (EEG) electrodes	YRT Ltd., Prodigy; Ambu, Neuroline 720 00-S; Natus, Nicolet Duo NT-429400	Forehead	Editing Helper in Michele Sleep Scoring	59	Adults	Both
3402	Author: Yu, L., Xiong, D., Guo, L. and Wang, J. Year: 2016 Title: A remote quantitative Fugl-Meyer assessment framework for stroke patients based on wearable sensor networks Journal: Comput Methods Programs Biomed Volume: 128 Pages: 100-10	A remote quantitative Fugl-Meyer assessment framework for stroke patients based on wearable sensor networks	Yu, L., Xiong, D., Guo, L. and Wang, J.	Computer Methods and Programs in Biomedicine	2016	http://dx.doi.org/10.1016/j.cmpb.2016.02.012	Algorithm development; Sensor performance	Musculoskeletal; Neurology	Stroke	Motor function	Ability of algorithm to identify features in a remote Fugl-Meyer Assessment	Clinical assessment using the Fugl-Meyer Assessment	Wearable sensor array	Accelerometer; Flex sensors	ADLXL345	Arm; Wrist; Fingers	Custom Remote Rehabilitation Training and Assessment Software (RRTAS)	29	Adults; Older Adults	Both
3432	Author: Zhang, C., Bin Altaf, M. A. and Yoo, J. Year: 2016 Title: Design and Implementation of an On-Chip Patient-Specific Closed-Loop Seizure Onset and Termination Detection System Journal: IEEE J Biomed Health Inform Volume: 20 Issue: 4 Pages: 996-1007	Design and Implementation of an On-Chip Patient-Specific Closed-Loop Seizure Onset and Termination Detection System	Zhang, C., Bin Altaf, M. A. and Yoo, J.	IEEE J Biomed Health Inform	2016	https://doi.org/10.1109/JBHI.2016.2553368	Algorithm development	Neurology	Epilepsy	Seizure detection	Algorithm power and area; Patient specificity; Latency; Classification accuracy	Previously published algorithms	Adhesive patch	Electroencephalogram (EEG) electrodes		Forehead		24	Children; Adolescents	Both
3458	Author: Zheng, X., Vieira Campos, A., Ordieres-Mere, J., Balseiro, J., Labrador Marcos, S. and Aladro, Y. Year: 2017 Title: Continuous Monitoring of Essential Tremor Using a Portable System Based on Smartwatch Journal: Front Neurol Volume: 8 Pages: 96	Continuous Monitoring of Essential Tremor Using a Portable System Based on Smartwatch	Zheng, X., Vieira Campos, A., Ordieres-Mere, J., Balseiro, J., Labrador Marcos, S. and Aladro, Y.	Frontiers in Neurology	2017	https://doi.org/10.3389/fneur.2017.00096	Algorithm development; Operational feasibility	Musculoskeletal; Neurology	Essential Tremor	Motor function	Classifying tremor severity; Wear time	Clinical assessment using the Fahn-Tolosa-Marin Tremor Rating Scale; Patient self assessment	Smart watch; Smart phone	Tri-axial accelerometer	Pebble, Smartwatch; Android	Dominant hand		9	Adults; Older Adults	Both
3476	Author: Zijlstra, W. M. H., Ploegstra, M. J., Vissia-Kazemier, T., Roofthooft, M. T. R., Sarvaas, G. D. M., Bartelds, B., Rackowitz, A., van den Heuvel, F., Hillege, H. L., Plasqui, G. and Berger, R. M. F. Year: 2017 Title: Physical Activity in Pediatric Pulmonary Arterial Hypertension Measured by Accelerometry. A Candidate Clinical Endpoint Journal: Am J Respir Crit Care Med Volume: 196 Issue: 2…	Physical Activity in Pediatric Pulmonary Arterial Hypertension Measured by Accelerometry. A Candidate Clinical Endpoint	Zijlstra, W. M. H., Ploegstra, M. J., Vissia-Kazemier, T., Roofthooft, M. T. R., Sarvaas, G. D. M., Bartelds, B., Rackowitz, A., van den Heuvel, F., Hillege, H. L., Plasqui, G. and Berger, R. M. F.	American Journal of Respiratory and Critical Care Medicine	2017	https://doi.org/10.1164/rccm.201608-1576OC	Algorithm development; Operational feasibility	Pediatrics; Pulmonary/Respiratory	Pediatric pulmonary arterial hypertension	Physical activity monitoring	Wear time; Vector magnitude counts per minute; Time spent in sedentary, light, moderate, vigorous physical activity	Measurements in healthy control subjects	Wearable	Accelerometer	ActiGraph, wGT3X	Right hip	ActiGraph, ActiLife software; SPSS v22.0	30	Children; Adolescents	Both
1366	Author: Jao, Y. L., Gardner, S. E. and Carr, L. J. Year: 2017 Title: Measuring Weight-Bearing Activities in Patients With Previous Diabetic Foot Ulcers Journal: J Wound Ostomy Continence Nurs Volume: 44 Issue: 1 Pages: 34-40	Measuring Weight-Bearing Activities in Patients With Previous Diabetic Foot Ulcers	Jao, Y. L., Gardner, S. E. and Carr, L. J.	Journal of Wound Ostomy & Continence Nursing	2017	https://insights.ovid.com/pubmed?pmid=27556347	Algorithm development; Operational feasibility	Endocrinology; Podiatry	Diabetes; Diabetic food ulcers	Weight bearing activities	Time spent in weight-bearing and non-weight-bearing activities; Step count; Sitting; Lying; Walking at self selected speeds; Stair climbing	Direct observation; Scored video	Wearable	Accelerometer	ActiGraph, GT3X+; PAL Technologies, activePAL		ActiGraph, ActiLife software v6; PAL Technologies Ltd., ActivPAL software; RedCap; SPSS v21.0	98	Adults	Not specified
2626	Author: Sannino, G., De Falco, I. and De Pietro, G. Year: 2014 Title: An automatic rules extraction approach to support OSA events detection in an mHealth system Journal: IEEE J Biomed Health Inform Volume: 18 Issue: 5 Pages: 1518-24	An automatic rules extraction approach to support OSA events detection in an mHealth system	Sannino, G., De Falco, I. and De Pietro, G.	IEEE Journal of Biomedical and Health Informatics.	2014	https://doi.org/10.1109/JBHI.2014.2311325	Algorithm development; Software development	Pulmonary/Respiratory; Sleep	Obstructive sleep apnea	Diagnostic capabilities	Accuracy, sensitivity, specificity of DEREx classifier to detect apneas	Previously published classifiers including Waikato Environment for Knowledge analysis, Support Vector Machine, Logistic regression, Random forest, AdaBoost, Bagging	Wearable; Tablet	Electrocardiography (ECG) electrodes; Heart rate sensor; Breathing rate sensor; Tri-axial accelerometer	BioHarness 3 with Zephyr Smart Fabric ECG; Android; Custom iHealth Lab		Eclipse IDE; DEREx	35	Not specified	Not specified
