# Supplementary material for: A systematic review of feasibility studies promoting the use of mobile technologies in clinical research
Source: NPJ Digit Med. 2019 Jun 6;2:47. doi: 10.1038/s41746-019-0125-x (PMC6554345; doi:10.1038/s41746-019-0125-x)
Supplement: Supplementary file 4 — Supplementary Data 2 [file 41746_2019_125_MOESM4_ESM.xlsx]

## Sheet: Full Study Review
Suplementary Table e3: EXCLUDED PUBLICATIONS (n=203)
Full Citation
Author: Almeida, S. M., Marquie-Beck, J., Bhatt, A., Letendre, S., McCutchan, A. and Ellis, R. Year: 2014 Title: Portable lactate analyzer for measuring lactate in cerebrospinal fluid (CSF) and plasma - method-comparison evaluations Journal: Arq Neuropsiquiatr Volume: 72 Issue: 7 Pages: 500-5
Author: Beattie, Z. T., Jacobs, P. G., Riley, T. C. and Hagen, C. C. Year: 2015 Title: A time-frequency respiration tracking system using non-contact bed sensors with harmonic artifact rejection Journal: Conf Proc IEEE Eng Med Biol Soc Volume: 2015 Pages: 8111-4
Author: Bertoli, M., Cereatti, A., Trojaniello, D., Avanzino, L., Pelosin, E., Del Din, S., Rochester, L., Ginis, P., Bekkers, E. M. J., Mirelman, A., Hausdorff, J. M. and Della Croce, U. Year: 2018 Title: Estimation of spatio-temporal parameters of gait from magneto-inertial measurement units: multicenter validation among Parkinson, mildly cognitively impaired and healthy older adults Journal: B…
Author: Bonomi, A. G., Goldenberg, S., Papini, G., Kraal, J., Stut, W., Sartor, F. and Kemps, H. Year: 2015 Title: Predicting energy expenditure from photo-plethysmographic measurements of heart rate under beta blocker therapy: Data driven personalization strategies based on mixed models Journal: Conf Proc IEEE Eng Med Biol Soc Volume: 2015 Pages: 7642-6
Author: Bonora, G., Mancini, M., Carpinella, I., Chiari, L., Ferrarin, M., Nutt, J. G. and Horak, F. B. Year: 2017 Title: Investigation of Anticipatory Postural Adjustments during One-Leg Stance Using Inertial Sensors: Evidence from Subjects with Parkinsonism Journal: Front Neurol Volume: 8 Pages: 361
Author: Ciolek, M., Niedzwiecki, M., Sieklicki, S., Drozdowski, J. and Siebert, J. Year: 2015 Title: Automated detection of sleep apnea and hypopnea events based on robust airflow envelope tracking in the presence of breathing artifacts Journal: IEEE J Biomed Health Inform Volume: 19 Issue: 2 Pages: 418-29
Author: Conradsson, D., Nero, H., Lofgren, N., Hagstromer, M. and Franzen, E. Year: 2017 Title: Monitoring training activity during gait-related balance exercise in individuals with Parkinson's disease: a proof-of-concept-study Journal: BMC Neurol Volume: 17 Issue: 1 Pages: 19
Author: Crupi, R., Faetti, T. and Paradiso, R. Year: 2015 Title: Preliminary evaluation of Wearable Wellness System for Obstructive Sleep Apnea detection Journal: Conf Proc IEEE Eng Med Biol Soc Volume: 2015 Pages: 4142-5
Author: Doulah, A., Shen, X. and Sazonov, E. Year: 2017 Title: Early Detection of the Initiation of Sit-to-Stand Posture Transitions Using Orthosis-Mounted Sensors Journal: Sensors (Basel) Volume: 17 Issue: 12 Epub Date: 2017/11/24
Author: Edmunds, S. R., Rozga, A., Li, Y., Karp, E. A., Ibanez, L. V., Rehg, J. M. and Stone, W. L. Year: 2017 Title: Brief Report: Using a Point-of-View Camera to Measure Eye Gaze in Young Children with Autism Spectrum Disorder During Naturalistic Social Interactions: A Pilot Study Journal: J Autism Dev Disord Volume: 47 Issue: 3 Pages: 898-904
Author: El-Gohary, M., Peterson, D., Gera, G., Horak, F. B. and Huisinga, J. M. Year: 2017 Title: Validity of the Instrumented Push and Release Test to Quantify Postural Responses in Persons With Multiple Sclerosis Journal: Arch Phys Med Rehabil Volume: 98 Issue: 7 Pages: 1325-1331
Author: Elbelt, U., Haas, V., Hofmann, T., Stengel, A., Berger, H., Jeran, S. and Klapp, B. F. Year: 2016 Title: Evaluation of a Portable Armband Device to Assess Resting Energy Expenditure in Patients With Anorexia Nervosa Journal: Nutr Clin Pract Volume: 31 Issue: 3 Pages: 362-7
Author: Ertzgaard, P., Ohberg, F., Gerdle, B. and Grip, H. Year: 2016 Title: A new way of assessing arm function in activity using kinematic Exposure Variation Analysis and portable inertial sensors--A validity study Journal: Man Ther Volume: 21 Pages: 241-9
Author: Farabi, S. S., Quinn, L. and Carley, D. W. Year: 2017 Title: Validity of Actigraphy in Measurement of Sleep in Young Adults With Type 1 Diabetes Journal: J Clin Sleep Med Volume: 13 Issue: 5 Pages: 669-674
Author: Freeman, L., Gera, G., Horak, F. B., Blackinton, M. T., Besch, M. and King, L. Year: 2018 Title: Instrumented Test of Sensory Integration for Balance: A Validation Study Journal: J Geriatr Phys Ther Volume: 41 Issue: 2 Pages: 77-84
Author: Gholami, F., Trojan, D. A., Kovecses, J., Haddad, W. M. and Gholami, B. Year: 2017 Title: A Microsoft Kinect-Based Point-of-Care Gait Assessment Framework for Multiple Sclerosis Patients Journal: IEEE J Biomed Health Inform Volume: 21 Issue: 5 Pages: 1376-1385
Author: Haines, D. E., Wong, W., Canby, R., Jewell, C., Houmsse, M., Pederson, D., Sugeng, L., Porterfield, J., Kottam, A., Pearce, J., Valvano, J., Michalek, J., Trevino, A., Sagar, S. and Feldman, M. D. Year: 2017 Title: Validation of a defibrillation lead ventricular volume measurement compared to three-dimensional echocardiography Journal: Heart Rhythm Volume: 14 Issue: 10 Pages: 1515-1522
Author: Hasmann, S. E., Berg, D., Hobert, M. A., Weiss, D., Lindemann, U., Streffer, J., Liepelt-Scarfone, I. and Maetzler, W. Year: 2014 Title: Instrumented functional reach test differentiates individuals at high risk for Parkinson's disease from controls Journal: Front Aging Neurosci Volume: 6 Pages: 286
Author: Hinrichs, R., Michopoulos, V., Winters, S., Rothbaum, A. O., Rothbaum, B. O., Ressler, K. J. and Jovanovic, T. Year: 2017 Title: Mobile assessment of heightened skin conductance in posttraumatic stress disorder Journal: Depress Anxiety Volume: 34 Issue: 6 Pages: 502-507
Author: Merchant-Borna, K., Jones, C. M., Janigro, M., Wasserman, E. B., Clark, R. A. and Bazarian, J. J. Year: 2017 Title: Evaluation of Nintendo Wii Balance Board as a Tool for Measuring Postural Stability After Sport-Related Concussion Journal: J Athl Train Volume: 52 Issue: 3 Pages: 245-255
Author: Miller, L., van Wijck, F., Lamont, L., Preston, J. and Hair, M. Year: 2016 Title: Sensory dynamic orthoses in mild to moderate upper limb tremor in multiple sclerosis: a mixed methods feasibility study Journal: Clin Rehabil Volume: 30 Issue: 11 Pages: 1060-1073
Author: Rosenbaum, S., Tiedemann, A., Sherrington, C. and van der Ploeg, H. P. Year: 2014 Title: Assessing physical activity in people with posttraumatic stress disorder: feasibility and concurrent validity of the International Physical Activity Questionnaire--short form and actigraph accelerometers Journal: BMC Res Notes Volume: 7 Pages: 576
Author: Shahrbabaki, S. S., Ahmed, B., Penzel, T. and Cvetkovic, D. Year: 2016 Title: Pulse transit time and heart rate variability in sleep staging Journal: Conf Proc IEEE Eng Med Biol Soc Volume: 2016 Pages: 3469-3472
Author: Sharenkov, A., Agres, A. N., Funk, J. F., Duda, G. N. and Boeth, H. Year: 2014 Title: Automatic initial contact detection during overground walking for clinical use Journal: Gait Posture Volume: 40 Issue: 4 Pages: 730-4
Author: Sivarajah, L., Kane, K. J., Lanovaz, J., Bisaro, D., Oates, A., Ye, M. and Musselman, K. E. Year: 2018 Title: The Feasibility and Validity of Body-Worn Sensors to Supplement Timed Walking Tests for Children with Neurological Conditions Journal: Phys Occup Ther Pediatr Volume: 38 Issue: 3 Pages: 280-290
Author: Spasojevic, S., Ilic, T. V., Stojkovic, I., Potkonjak, V., Rodic, A. and Santos-Victor, J. Year: 2017 Title: Quantitative Assessment of the Arm/Hand Movements in Parkinson's Disease Using a Wireless Armband Device Journal: Front Neurol Volume: 8 Pages: 388
Author: Strommen, A. M., Christensen, T. and Jensen, K. Year: 2014 Title: Quantitative measurement of physical activity in acute ischemic stroke and transient ischemic attack Journal: Stroke Volume: 45 Issue: 12 Pages: 3649-55
Author: Swinnen, T. W., Milosevic, M., Van Huffel, S., Dankaerts, W., Westhovens, R. and de Vlam, K. Year: 2016 Title: Instrumented BASFI (iBASFI) Shows Promising Reliability and Validity in the Assessment of Activity Limitations in Axial Spondyloarthritis Journal: J Rheumatol Volume: 43 Issue: 8 Pages: 1532-40
Author: Tedim Cruz, V., Bento, V. F., Ribeiro, D. D., Araujo, I., Branco, C. A. and Coutinho, P. Year: 2014 Title: A novel system for automatic classification of upper limb motor function after stroke: an exploratory study Journal: Med Eng Phys Volume: 36 Issue: 12 Pages: 1704-10
Author: Terrier, P., Le Carre, J., Connaissa, M. L., Leger, B. and Luthi, F. Year: 2017 Title: Monitoring of Gait Quality in Patients With Chronic Pain of Lower Limbs Journal: IEEE Trans Neural Syst Rehabil Eng Volume: 25 Issue: 10 Pages: 1843-1852
Author: Trojaniello, D., Cereatti, A., Pelosin, E., Avanzino, L., Mirelman, A., Hausdorff, J. M. and Della Croce, U. Year: 2014 Title: Estimation of step-by-step spatio-temporal parameters of normal and impaired gait using shank-mounted magneto-inertial sensors: application to elderly, hemiparetic, parkinsonian and choreic gait Journal: J Neuroeng Rehabil Volume: 11 Pages: 152
Author: Trojaniello, D., Cereatti, A., Ravaschio, A., Bandettini, M. and Della Croce, U. Year: 2014 Title: Assessment of gait direction changes during straight-ahead walking in healthy elderly and Huntington disease patients using a shank worn MIMU Journal: Conf Proc IEEE Eng Med Biol Soc Volume: 2014 Pages: 2508-11
Author: Uloza, V., Padervinskis, E., Uloziene, I., Saferis, V. and Verikas, A. Year: 2015 Title: Combined Use of Standard and Throat Microphones for Measurement of Acoustic Voice Parameters and Voice Categorization Journal: J Voice Volume: 29 Issue: 5 Pages: 552-9
Author: Valenza, G., Nardelli, M., Lanata, A., Gentili, C., Bertschy, G., Kosel, M. and Scilingo, E. P. Year: 2016 Title: Predicting Mood Changes in Bipolar Disorder through Heartbeat Nonlinear Dynamics Journal: IEEE J Biomed Health Inform
Author: Wang, X., Ristic-Durrant, D., Spranger, M. and Graser, A. Year: 2017 Title: Gait assessment system based on novel gait variability measures Journal: IEEE Int Conf Rehabil Robot Volume: 2017 Pages: 467-472
Author: Weinreich, G., Terjung, S., Wang, Y., Werther, S., Zaffaroni, A. and Teschler, H. Year: 2018 Title: Validation of a non-contact screening device for the combination of sleep-disordered breathing and periodic limb movements in sleep Journal: Sleep Breath Volume: 22 Issue: 1 Pages: 131-138
Author: Zach, H., Janssen, A. M., Snijders, A. H., Delval, A., Ferraye, M. U., Auff, E., Weerdesteyn, V., Bloem, B. R. and Nonnekes, J. Year: 2015 Title: Identifying freezing of gait in Parkinson's disease during freezing provoking tasks using waist-mounted accelerometry Journal: Parkinsonism Relat Disord Volume: 21 Issue: 11 Pages: 1362-6
Author: Zheng, Y., Poon, C. C., Yan, B. P. and Lau, J. Y. Year: 2016 Title: Pulse Arrival Time Based Cuff-Less and 24-H Wearable Blood Pressure Monitoring and its Diagnostic Value in Hypertension Journal: J Med Syst Volume: 40 Issue: 9 Pages: 195
Author: Kobsar, D., Osis, S. T., Boyd, J. E., Hettinga, B. A. and Ferber, R. Year: 2017 Title: Wearable sensors to predict improvement following an exercise intervention in patients with knee osteoarthritis Journal: J Neuroeng Rehabil Volume: 14 Issue: 1 Pages: 94
Author: Moreau, A., Anderer, P., Ross, M., Cerny, A., Almazan, T. and Peterson, B. Year: 2017 Title: Detection of Nocturnal Scratching Movements in Patients with Atopic Dermatitis Using Accelerometers and Recurrent Neural Networks Journal: IEEE J Biomed Health Inform Epub Date: 2017/06/15
Author: Nemeth, B., Kellenyi, L., Peterfi, I., Simor, T., Ruzsa, D., Lorinc, H., Kiss, I., Peter, I. and Ajtay, Z. Year: 2016 Title: New Validated Signal-averaging-based Electrocardiography Method to Determine His-ventricle Interval Journal: In Vivo Volume: 30 Issue: 6 Pages: 899-903
Author: Pasluosta, C. F., Barth, J., Gassner, H., Klucken, J. and Eskofier, B. M. Year: 2015 Title: Pull Test estimation in Parkinson's disease patients using wearable sensor technology Journal: Conf Proc IEEE Eng Med Biol Soc Volume: 2015 Pages: 3109-12
Author: Abu-Ghanem, S., Handzel, O., Ness, L., Ben-Artzi-Blima, M., Fait-Ghelbendorf, K. and Himmelfarb, M. Year: 2016 Title: Smartphone-based audiometric test for screening hearing loss in the elderly Journal: Eur Arch Otorhinolaryngol Volume: 273 Issue: 2 Pages: 333-9
Author: Alam, M. N., Garg, A., Munia, T. T. K., Fazel-Rezai, R. and Tavakolian, K. Year: 2017 Title: Vertical ground reaction force marker for Parkinson's disease Journal: PLoS One Volume: 12 Issue: 5 Pages: e0175951
Author: Barry, G., Galna, B., Lord, S., Rochester, L. and Godfrey, A. Year: 2015 Title: Defining ambulatory bouts in free-living activity: Impact of brief stationary periods on bout metrics Journal: Gait Posture Volume: 42 Issue: 4 Pages: 594-7
Author: Beevi, F. H., Miranda, J., Pedersen, C. F. and Wagner, S. Year: 2016 Title: An Evaluation of Commercial Pedometers for Monitoring Slow Walking Speed Populations Journal: Telemed J E Health Volume: 22 Issue: 5 Pages: 441-9
Author: Carbonaro, N., Dalle Mura, G., Lorussi, F., Paradiso, R., De Rossi, D. and Tognetti, A. Year: 2014 Title: Exploiting wearable goniometer technology for motion sensing gloves Journal: IEEE J Biomed Health Inform Volume: 18 Issue: 6 Pages: 1788-95
Author: Fontana, J. M., Farooq, M. and Sazonov, E. Year: 2014 Title: Automatic ingestion monitor: a novel wearable device for monitoring of ingestive behavior Journal: IEEE Trans Biomed Eng Volume: 61 Issue: 6 Pages: 1772-9
Author: Golzar, M., Fotouhi-Ghazvini, F., Rabbani, H. and Zakeri, F. S. Year: 2017 Title: Mobile Cardiac Health-care Monitoring and Notification with Real Time Tachycardia and Bradycardia Arrhythmia Detection Journal: J Med Signals Sens Volume: 7 Issue: 4 Pages: 193-202
Author: Guanqun, Zhang, Cottrell, A. C., Henry, I. C. and McCombie, D. B. Year: 2016 Title: Assessment of pre-ejection period in ambulatory subjects using seismocardiogram in a wearable blood pressure monitor Journal: Conf Proc IEEE Eng Med Biol Soc Volume: 2016 Pages: 3386-3389
Author: Howcroft, J. D., Lemaire, E. D., Kofman, J. and McIlroy, W. E. Year: 2014 Title: Analysis of dual-task elderly gait using wearable plantar-pressure insoles and accelerometer Journal: Conf Proc IEEE Eng Med Biol Soc Volume: 2014 Pages: 5003-6
Author: Huang, Hua-Lin, Mo, Ling-Fei, Liu, Ying-Jie, Li, Cheng-Yang, Xu, Qi-Meng and Wu, Zhi-Tong Year: 2015 Title: Preliminary exploration of the measurement of walking speed for the apoplectic people based on UHF RFID Journal: Conf Proc IEEE Eng Med Biol Soc Volume: 2015 Pages: 8038-41
Author: Jaeschke, L., Luzak, A., Steinbrecher, A., Jeran, S., Ferland, M., Linkohr, B., Schulz, H. and Pischon, T. Year: 2017 Title: 24 h-accelerometry in epidemiological studies: automated detection of non-wear time in comparison to diary information Journal: Sci Rep Volume: 7 Issue: 1 Pages: 2227
Author: Jain, M., Kumar, N. and Deb, S. Year: 2016 Title: An affordable cuff-less blood pressure estimation solution Journal: Conf Proc IEEE Eng Med Biol Soc Volume: 2016 Pages: 5294-5297
Author: Janssen, R., Wang, W., Moco, A. and de Haan, G. Year: 2016 Title: Video-based respiration monitoring with automatic region of interest detection Journal: Physiol Meas Volume: 37 Issue: 1 Pages: 100-14
Author: Jia, Xu, Xiaomeng, Gao, Lee, A., Yamada, S., Yavari, E., Lubecke, V. and Boric-Lubecke, O. Year: 2016 Title: Wrist-worn heartbeat monitoring system based on bio-impedance analysis Journal: Conf Proc IEEE Eng Med Biol Soc Volume: 2016 Pages: 6294-6297
Author: John, D., Sasaki, J., Hickey, A., Mavilia, M. and Freedson, P. S. Year: 2014 Title: ActiGraph activity monitors: "the firmware effect" Journal: Med Sci Sports Exerc Volume: 46 Issue: 4 Pages: 834-9
Author: Keadle, S. K., Sampson, J. N., Li, H., Lyden, K., Matthews, C. E. and Carroll, R. J. Year: 2017 Title: An Evaluation of Accelerometer-derived Metrics to Assess Daily Behavioral Patterns Journal: Med Sci Sports Exerc Volume: 49 Issue: 1 Pages: 54-63
Author: Keadle, S. K., Shiroma, E. J., Kamada, M., Matthews, C. E., Harris, T. B. and Lee, I. M. Year: 2017 Title: Reproducibility of Accelerometer-Assessed Physical Activity and Sedentary Time Journal: Am J Prev Med Volume: 52 Issue: 4 Pages: 541-548
Author: Kirchsteiger, H., Heinemann, L., Freckmann, G., Lodwig, V., Schmelzeisen-Redeker, G., Schoemaker, M. and Del Re, L. Year: 2015 Title: Performance Comparison of CGM Systems: MARD Values Are Not Always a Reliable Indicator of CGM System Accuracy Journal: J Diabetes Sci Technol Volume: 9 Issue: 5 Pages: 1030-40
Author: Knell, G., Gabriel, K. P., Businelle, M. S., Shuval, K., Wetter, D. W. and Kendzor, D. E. Year: 2017 Title: Ecological Momentary Assessment of Physical Activity: Validation Study Journal: J Med Internet Res Volume: 19 Issue: 7 Pages: e253
Author: Koutsos, E., Cretu, V. and Georgiou, P. Year: 2016 Title: A Muscle Fibre Conduction Velocity Tracking ASIC for Local Fatigue Monitoring Journal: IEEE Trans Biomed Circuits Syst Volume: 10 Issue: 6 Pages: 1119-1128
Author: Li, D., Wang, R., Yu, H., Li, G., Sun, Y., Liang, W. and Xu, K. Year: 2014 Title: A method for measuring the volume of transdermally extracted interstitial fluid by a three-electrode skin resistance sensor Journal: Sensors (Basel) Volume: 14 Issue: 4 Pages: 7084-95
Author: Liu, Y., Redmond, S. J., Shany, T., Woolgar, J., Narayanan, M. R., Lord, S. R. and Lovell, N. H. Year: 2014 Title: Validation of an accelerometer-based fall prediction model Journal: Conf Proc IEEE Eng Med Biol Soc Volume: 2014 Pages: 4531-4
Author: Lo Presti, D., Massaroni, C., Saccomandi, P., Caponero, M. A., Formica, D. and Schena, E. Year: 2017 Title: A wearable textile for respiratory monitoring: Feasibility assessment and analysis of sensors position on system response Journal: Conf Proc IEEE Eng Med Biol Soc Volume: 2017 Pages: 4423-4426
Author: Luque, R., Casilari, E., Moron, M. J. and Redondo, G. Year: 2014 Title: Comparison and characterization of Android-based fall detection systems Journal: Sensors (Basel) Volume: 14 Issue: 10 Pages: 18543-74
Author: Lyden, K., Keadle, S. K., Staudenmayer, J. and Freedson, P. S. Year: 2014 Title: A method to estimate free-living active and sedentary behavior from an accelerometer Journal: Med Sci Sports Exerc Volume: 46 Issue: 2 Pages: 386-97
Author: Mantua, J., Gravel, N. and Spencer, R. M. Year: 2016 Title: Reliability of Sleep Measures from Four Personal Health Monitoring Devices Compared to Research-Based Actigraphy and Polysomnography Journal: Sensors (Basel) Volume: 16 Issue: 5
Author: McInturff, S. P. and Buchser, W. J. Year: 2016 Title: A portable device for recording evoked potentials, optimized for pattern ERG Journal: Biomed Tech (Berl) Volume: 61 Issue: 1 Pages: 69-76
Author: McManus, C. J., Collison, J. and Cooper, C. E. Year: 2018 Title: Performance comparison of the MOXY and PortaMon near-infrared spectroscopy muscle oximeters at rest and during exercise Journal: J Biomed Opt Volume: 23 Issue: 1 Pages: 1-14
Author: Medrano, C., Igual, R., Garcia-Magarino, I., Plaza, I. and Azuara, G. Year: 2017 Title: Combining novelty detectors to improve accelerometer-based fall detection Journal: Med Biol Eng Comput Volume: 55 Issue: 10 Pages: 1849-1858
Author: Mehrang, S., Pietila, J. and Korhonen, I. Year: 2018 Title: An Activity Recognition Framework Deploying the Random Forest Classifier and A Single Optical Heart Rate Monitoring and Triaxial AccelerometerWrist-Band Journal: Sensors (Basel) Volume: 18 Issue: 2
Author: Mingxu, Peng, Imtiaz, S. A. and Rodriguez-Villegas, E. Year: 2017 Title: Pulse oximetry in the neck - a proof of concept Journal: Conf Proc IEEE Eng Med Biol Soc Volume: 2017 Pages: 877-880
Author: Montoye, A. H. K., Pivarnik, J. M., Mudd, L. M., Biswas, S. and Pfeiffer, K. A. Year: 2016 Title: Validation and Comparison of Accelerometers Worn on the Hip, Thigh, and Wrists for Measuring Physical Activity and Sedentary Behavior Journal: AIMS Public Health Volume: 3 Issue: 2 Pages: 298-312
Author: Moreno, J., Ramos-Castro, J., Movellan, J., Parrado, E., Rodas, G. and Capdevila, L. Year: 2015 Title: Facial Video-Based Photoplethysmography to Detect HRV at Rest Journal: Int J Sports Med Volume: 36 Issue: 6 Pages: 474-80
Author: Naik, G. R., Pendharkar, G. and Nguyen, H. T. Year: 2016 Title: Wavelet PCA for automatic identification of walking with and without an exoskeleton on a treadmill using pressure and accelerometer sensors Journal: Conf Proc IEEE Eng Med Biol Soc Volume: 2016 Pages: 1999-2002
Author: Nouredanesh, M., Kukreja, S. L. and Tung, J. Year: 2016 Title: Detection of compensatory balance responses using wearable electromyography sensors for fall-risk assessment Journal: Conf Proc IEEE Eng Med Biol Soc Volume: 2016 Pages: 1680-1683
Author: Omoto, K., Shigemoto, S., Suzuki, Y., Nakamura, M., Okura, K., Nishigawa, K., Goto, N., Rodis, O. M. and Matsuka, Y. Year: 2015 Title: A preliminary investigation of reproducibility of EMG signals during daytime masticatory muscle activity using a portable EMG logging device Journal: J Electromyogr Kinesiol Volume: 25 Issue: 4 Pages: 603-11
Author: Park, J., Ishikawa-Takata, K., Tanaka, S., Bessyo, K., Tanaka, S. and Kimura, T. Year: 2017 Title: Accuracy of Estimating Step Counts and Intensity Using Accelerometers in Older People With or Without Assistive Devices Journal: J Aging Phys Act Volume: 25 Issue: 1 Pages: 41-50
Author: Pfister, T., Matthews, C. E., Wang, Q., Kopciuk, K. A., Courneya, K. and Friedenreich, C. Year: 2017 Title: Comparison of two accelerometers for measuring physical activity and sedentary behaviour Journal: BMJ Open Sport Exerc Med Volume: 3 Issue: 1 Pages: e000227
Author: Pozaic, T., Lindemann, U., Grebe, A. K. and Stork, W. Year: 2016 Title: Sit-to-Stand Transition Reveals Acute Fall Risk in Activities of Daily Living Journal: IEEE J Transl Eng Health Med Volume: 4 Pages: 2700211
Author: Prochazka, A., Schatz, M., Vysata, O. and Valis, M. Year: 2016 Title: Microsoft Kinect Visual and Depth Sensors for Breathing and Heart Rate Analysis Journal: Sensors (Basel) Volume: 16 Issue: 7 Epub Date: 2016/07/02 Date: Jun 28 Short Title: Microsoft Kinect Visual and Depth Sensors for Breathing and Heart Rate Analysis Alternate Journal: Sensors (Basel, Switzerland) ISSN: 1424-8220 DOI:…
Author: Qinag, Fang and Xudong, Gu Year: 2017 Title: A new hand function assessment method using an infrared imaging device Journal: Conf Proc IEEE Eng Med Biol Soc Volume: 2017 Pages: 1571-1574 Epub Date: 2017/10/25 Date: Jul Short Title: A new hand function assessment method using an infrared imaging device Alternate Journal: Conference proceedings : ... Annual International Conference of the I…
Author: Rahemi, H., Nguyen, H., Lee, H. and Najafi, B. Year: 2018 Title: Toward Smart Footwear to Track Frailty Phenotypes-Using Propulsion Performance to Determine Frailty Journal: Sensors (Basel) Volume: 18 Issue: 6 Epub Date: 2018/06/03 Date: Jun 1 Short Title: Toward Smart Footwear to Track Frailty Phenotypes-Using Propulsion Performance to Determine Frailty Alternate Journal: Sensors (Basel,…
Author: Razjouyan, J., Naik, A. D., Horstman, M. J., Kunik, M. E., Amirmazaheri, M., Zhou, H., Sharafkhaneh, A. and Najafi, B. Year: 2018 Title: Wearable Sensors and the Assessment of Frailty among Vulnerable Older Adults: An Observational Cohort Study Journal: Sensors (Basel) Volume: 18 Issue: 5 Epub Date: 2018/04/28 Date: Apr 26 Short Title: Wearable Sensors and the Assessment of Frailty among …
Author: Rundo, F., Conoci, S., Ortis, A. and Battiato, S. Year: 2018 Title: An Advanced Bio-Inspired PhotoPlethysmoGraphy (PPG) and ECG Pattern Recognition System for Medical Assessment Journal: Sensors (Basel) Volume: 18 Issue: 2
Author: Thomas, S. S., Nathan, V., Zong, C., Soundarapandian, K., Shi, X. and Jafari, R. Year: 2016 Title: BioWatch: A Noninvasive Wrist-Based Blood Pressure Monitor That Incorporates Training Techniques for Posture and Subject Variability Journal: IEEE J Biomed Health Inform Volume: 20 Issue: 5 Pages: 1291-300
Author: Tsinganos, P. and Skodras, A. Year: 2018 Title: On the Comparison of Wearable Sensor Data Fusion to a Single Sensor Machine Learning Technique in Fall Detection Journal: Sensors (Basel) Volume: 18 Issue: 2
Author: Wang, L., Pedersen, P. C., Strong, D. M., Tulu, B., Agu, E. and Ignotz, R. Year: 2015 Title: Smartphone-based wound assessment system for patients with diabetes Journal: IEEE Trans Biomed Eng Volume: 62 Issue: 2 Pages: 477-88
Author: Wu, M., Cao, H., Nguyen, H. L., Surmacz, K. and Hargrove, C. Year: 2015 Title: Modeling perceived stress via HRV and accelerometer sensor streams Journal: Conf Proc IEEE Eng Med Biol Soc Volume: 2015 Pages: 1625-8
Author: Zhang, G., Shan, C., Kirenko, I., Long, X. and Aarts, R. M. Year: 2017 Title: Hybrid Optical Unobtrusive Blood Pressure Measurements Journal: Sensors (Basel) Volume: 17 Issue: 7
Author: Dong, Y., Scisco, J., Wilson, M., Muth, E. and Hoover, A. Year: 2014 Title: Detecting periods of eating during free-living by tracking wrist motion Journal: IEEE J Biomed Health Inform Volume: 18 Issue: 4 Pages: 1253-60
Author: Fernando, M., Crowther, R. G., Cunningham, M., Lazzarini, P. A., Sangla, K. S., Buttner, P. and Golledge, J. Year: 2016 Title: The reproducibility of acquiring three dimensional gait and plantar pressure data using established protocols in participants with and without type 2 diabetes and foot ulcers Journal: J Foot Ankle Res Volume: 9 Pages: 4
Author: Hawkins, M., Pekow, P. and Chasan-Taber, L. Year: 2014 Title: Physical activity, sedentary behavior, and C-reactive protein in pregnancy Journal: Med Sci Sports Exerc Volume: 46 Issue: 2 Pages: 284-92
Author: Kim, J., Nakamura, T., Kikuchi, H., Yoshiuchi, K., Sasaki, T. and Yamamoto, Y. Year: 2015 Title: Covariation of depressive mood and spontaneous physical activity in major depressive disorder: toward continuous monitoring of depressive mood Journal: IEEE J Biomed Health Inform Volume: 19 Issue: 4 Pages: 1347-55
Author: Lange, S., Smith, H., Prusik, J., Fama, C. and Pilitsis, J. G. Year: 2016 Title: Pedometry as an External Measure of Spinal Cord Stimulation Patient Outcomes Journal: Neuromodulation Volume: 19 Issue: 5 Pages: 482-6
Author: Melillo, P., Castaldo, R., Sannino, G., Orrico, A., de Pietro, G. and Pecchia, L. Year: 2015 Title: Wearable technology and ECG processing for fall risk assessment, prevention and detection Journal: Conf Proc IEEE Eng Med Biol Soc Volume: 2015 Pages: 7740-3
Author: Miracapillo, G., Addonisio, L., Breschi, M., F, D. E. Sensi, Manfredini, E., Corbucci, G., Severi, S. and Barold, S. S. Year: 2016 Title: Left Axillary Implantation of Loop Recorder versus the Traditional Left Chest Area: A Prospective Randomized Study Journal: Pacing Clin Electrophysiol Volume: 39 Issue: 8 Pages: 830-6
Author: Piga, M., Tradori, I., Pani, D., Barabino, G., Dessi, A., Raffo, L. and Mathieu, A. Year: 2014 Title: Telemedicine applied to kinesiotherapy for hand dysfunction in patients with systemic sclerosis and rheumatoid arthritis: recovery of movement and telemonitoring technology Journal: J Rheumatol Volume: 41 Issue: 7 Pages: 1324-33
Author: Savard, M. H., Savard, J. and Ivers, H. Year: 2014 Title: Validation of a sternal skin conductance criterion for measuring hot flashes in breast cancer patients Journal: Menopause Volume: 21 Issue: 2
Author: Armbrust, W., Bos, Gjfj, Geertzen, J. H. B., Sauer, P. J. J., Dijkstra, P. U. and Lelieveld, Othm Year: 2017 Title: Measuring Physical Activity in Juvenile Idiopathic Arthritis: Activity Diary Versus Accelerometer Journal: J Rheumatol Volume: 44 Issue: 8 Pages: 1249-1256
Author: Athilingam, P., Labrador, M. A., Remo, E. F., Mack, L., San Juan, A. B. and Elliott, A. F. Year: 2016 Title: Features and usability assessment of a patient-centered mobile application (HeartMapp) for self-management of heart failure Journal: Appl Nurs Res Volume: 32 Pages: 156-163
Author: Dhand, A., Dalton, A. E., Luke, D. A., Gage, B. F. and Lee, J. M. Year: 2016 Title: Accuracy of Wearable Cameras to Track Social Interactions in Stroke Survivors Journal: J Stroke Cerebrovasc Dis Volume: 25 Issue: 12 Pages: 2907-2910
Author: Drenth, H., Zuidema, S. U., Krijnen, W. P., Bautmans, I., van der Schans, C. and Hobbelen, H. Year: 2018 Title: Psychometric Properties of the MyotonPRO in Dementia Patients with Paratonia Journal: Gerontology Volume: 64 Issue: 4 Pages: 401-412
Author: Durisko, C., McCue, M., Doyle, P. J., Dickey, M. W. and Fiez, J. A. Year: 2016 Title: A Flexible and Integrated System for the Remote Acquisition of Neuropsychological Data in Stroke Research Journal: Telemed J E Health Volume: 22 Issue: 12 Pages: 1032-1040
Author: Henes, S. T., Johnson, A., Toner, M., Mamaril, K., Kelkar, M., Xiao, Y. and Warren, G. L. Year: 2016 Title: Assessing Resting Metabolic Rate in Overweight and Obese Adolescents With a Portable Indirect Calorimeter: A Pilot Study for Validation and Reliability Journal: Nutr Clin Pract Volume: 31 Issue: 3 Pages: 355-61
Author: Labrecque, L., Provencal, M., Caqueret, A., Wo, B. L., Bujold, E., Lariviere, F. and Bedard, M. J. Year: 2014 Title: Correlation of cord blood pH, base excess, and lactate concentration measured with a portable device for identifying fetal acidosis Journal: J Obstet Gynaecol Can Volume: 36 Issue: 7 Pages: 598-604
Author: Matteucci, E., Della Bartola, L., Rossi, L., Pellegrini, G. and Giampietro, O. Year: 2014 Title: Improving CardioCheck PA analytical performance: three-year study Journal: Clin Chem Lab Med Volume: 52 Issue: 9 Pages: 1291-6
Author: McGinnis, E. W., McGinnis, R. S., Hruschak, J., Bilek, E., Ip, K., Morlen, D., Lawler, J., Lopez-Duran, N. L., Fitzgerald, K., Rosenblum, K. L. and Muzik, M. Year: 2018 Title: Wearable sensors detect childhood internalizing disorders during mood induction task Journal: PLoS One Volume: 13 Issue: 4 Pages: e0195598
Author: Melville, S., Teskey, R., Philip, S., Simpson, J. A., Lutchmedial, S. and Brunt, K. R. Year: 2018 Title: A Comparison and Calibration of a Wrist-Worn Blood Pressure Monitor for Patient Management: Assessing the Reliability of Innovative Blood Pressure Devices Journal: J Med Internet Res Volume: 20 Issue: 4 Pages: e111
Author: Meneghelo, Z. M., Barroso, C. M., Liporace, I. L. and Cora, A. P. Year: 2015 Title: Comparison of the international normalized ratio levels obtained by portable coagulometer and laboratory in a clinic specializing in oral anticoagulation Journal: Int J Lab Hematol Volume: 37 Issue: 4 Pages: 536-43
Author: Nami, N., Massone, C., Rubegni, P., Cevenini, G., Fimiani, M. and Hofmann-Wellenhof, R. Year: 2015 Title: Concordance and time estimation of store-and-forward mobile teledermatology compared to classical face-to-face consultation Journal: Acta Derm Venereol Volume: 95 Issue: 1 Pages: 35-9
Author: Nieuwhof, F., Reelick, M. F., Maidan, I., Mirelman, A., Hausdorff, J. M., Olde Rikkert, M. G., Bloem, B. R., Muthalib, M. and Claassen, J. A. Year: 2016 Title: Measuring prefrontal cortical activity during dual task walking in patients with Parkinson's disease: feasibility of using a new portable fNIRS device Journal: Pilot Feasibility Stud Volume: 2 Pages: 59
Author: Ponirakis, G., Odriozola, M. N., Odriozola, S., Petropoulos, I. N., Azmi, S., Fadavi, H., Alam, U., Asghar, O., Marshall, A., Miro, A., Kheyami, A., Al-Ahmar, A., Odriozola, M. B., Odriozola, A. and Malik, R. A. Year: 2016 Title: NerveCheck: An inexpensive quantitative sensory testing device for patients with diabetic neuropathy Journal: Diabetes Res Clin Pract Volume: 113 Pages: 101-7
Author: Saliba, J., Al-Reefi, M., Carriere, J. S., Verma, N., Provencal, C. and Rappaport, J. M. Year: 2017 Title: Accuracy of Mobile-Based Audiometry in the Evaluation of Hearing Loss in Quiet and Noisy Environments Journal: Otolaryngol Head Neck Surg Volume: 156 Issue: 4 Pages: 706-711
Author: Silbert, D. I. and Matta, N. S. Year: 2014 Title: Performance of the Spot vision screener for the detection of amblyopia risk factors in children Journal: J aapos Volume: 18 Issue: 2 Pages: 169-72
Author: Smith, W. S., Browne, J. L. and Ko, N. U. Year: 2015 Title: Cranial Accelerometry Can Detect Cerebral Vasospasm Caused by Subarachnoid Hemorrhage Journal: Neurocrit Care Volume: 23 Issue: 3 Pages: 364-9
Author: Sun, G., Nakayama, Y., Dagdanpurev, S., Abe, S., Nishimura, H., Kirimoto, T. and Matsui, T. Year: 2017 Title: Remote sensing of multiple vital signs using a CMOS camera-equipped infrared thermography system and its clinical application in rapidly screening patients with suspected infectious diseases Journal: Int J Infect Dis Volume: 55 Pages: 113-117
Author: Terroba-Chambi, C., Bruno, V., Medina-Escobar, A., Nanni, F., Cerquetti, D., Rossi, M. and Merello, M. Year: 2018 Title: Open-Access Electronic Diary for Motor Fluctuation and Dyskinesia Evaluation in Parkinson Disease: Comparison With Paper Diary Journal: Clin Neuropharmacol Volume: 41 Issue: 1 Pages: 20-22
Author: Tofigh, S., Shortridge, E., Elkeeb, A. and Godley, B. F. Year: 2015 Title: Effectiveness of a smartphone application for testing near visual acuity Journal: Eye (Lond) Volume: 29 Issue: 11 Pages: 1464-8
Author: Torfs, T., Smeets, C. J., Geng, D., Berset, T., Van der Auwera, J., Vandervoort, P. and Grieten, L. Year: 2014 Title: Clinical validation of a low-power and wearable ECG patch for long term full-disclosure monitoring Journal: J Electrocardiol Volume: 47 Issue: 6 Pages: 881-9
Author: Waisbourd, M., Bond, E. A., Sullivan, T., Hu, W. D., Shah, S. B., Molineaux, J., Sembhi, H., Spaeth, G. L., Myers, J. S., Hark, L. A. and Katz, L. J. Year: 2016 Title: Evaluation of Nonmydriatic Hand-held Optic Disc Photography Grading in the Philadelphia Glaucoma Detection and Treatment Project Journal: J Glaucoma Volume: 25 Issue: 5 Pages: e520-5
Author: Woodward, M. A., Bavinger, J. C., Amin, S., Blachley, T. S., Musch, D. C., Lee, P. P. and Newman-Casey, P. A. Year: 2017 Title: Telemedicine for ophthalmic consultation services: use of a portable device and layering information for graders Journal: J Telemed Telecare Volume: 23 Issue: 2 Pages: 365-370
Author: Woodward, M. A., Musch, D. C., Hood, C. T., Greene, J. B., Niziol, L. M., Jeganathan, V. S. E. and Lee, P. P. Year: 2017 Title: Teleophthalmic Approach for Detection of Corneal Diseases: Accuracy and Reliability Journal: Cornea Volume: 36 Issue: 10 Pages: 1159-1165
Author: Wu, Z., Guymer, R. H., Jung, C. J., Goh, J. K., Ayton, L. N., Luu, C. D., Lawson, D. J., Turpin, A. and McKendrick, A. M. Year: 2015 Title: Measurement of Retinal Sensitivity on Tablet Devices in Age-Related Macular Degeneration Journal: Transl Vis Sci Technol Volume: 4 Issue: 3 Pages: 13
Author: Zhao, K., Yan, G., Lu, L. and Xu, F. Year: 2015 Title: Low-power wireless electronic capsule for long-term gastrointestinal monitoring Journal: J Med Syst Volume: 39 Issue: 2 Pages: 9
Author: Zhou, H., Lee, H., Lee, J., Schwenk, M. and Najafi, B. Year: 2018 Title: Motor Planning Error: Toward Measuring Cognitive Frailty in Older Adults Using Wearables Journal: Sensors (Basel) Volume: 18 Issue: 3
Author: Zich, C., De Vos, M., Kranczioch, C. and Debener, S. Year: 2015 Title: Wireless EEG with individualized channel layout enables efficient motor imagery training Journal: Clin Neurophysiol Volume: 126 Issue: 4 Pages: 698-710
Author: Zimmermann, P., Scheibe, A., Marotz, J. and Wollina, U. Year: 2017 Title: ANALYSIS OF TISSUE OXYGENATION IN CHRONIC LEG ULCERS BY COMBINATION OF A MULTI-SPECTRAL CAMERA AND A HYPER-SPECTRAL PROBE Journal: Georgian Med News Issue: 270 Pages: 75-81
Author: Ghazi, A. A., Abuzgaya, M., Banakhar, M. and Hassouna, M. Year: 2018 Title: The role of the neurometer CPT/C in sacral neuromodulation Journal: Turk J Urol Volume: 44 Issue: 1 Pages: 70-74
Author: Karoly, P. J., Ung, H., Grayden, D. B., Kuhlmann, L., Leyde, K., Cook, M. J. and Freestone, D. R. Year: 2017 Title: The circadian profile of epilepsy improves seizure forecasting Journal: Brain Volume: 140 Issue: 8 Pages: 2169-2182
Author: Panigrahy, D., Rakshit, M. and Sahu, P. K. Year: 2016 Title: FPGA Implementation of Heart Rate Monitoring System Journal: J Med Syst Volume: 40 Issue: 3 Pages: 49
Author: Wright, W. G., McDevitt, J., Tierney, R., Haran, F. J., Appiah-Kubi, K. O. and Dumont, A. Year: 2017 Title: Assessing subacute mild traumatic brain injury with a portable virtual reality balance device Journal: Disabil Rehabil Volume: 39 Issue: 15 Pages: 1564-1572
Author: Miyoshi, A., Nishii, N., Kubo, M., Okamoto, Y., Fujii, S., Watanabe, A., Okawa, K., Kawamoto, K., Morita, H. and Ito, H. Year: 2017 Title: An improved algorithm calculated from intrathoracic impedance can precisely diagnose preclinical heart failure events: Sub-analysis of a multicenter MOMOTARO (Monitoring and Management of OptiVol Alert to Reduce Heart Failure Hospitalization) trial stu…
Author: Zecchin, C., Facchinetti, A., Sparacino, G. and Cobelli, C. Year: 2014 Title: Jump neural network for online short-time prediction of blood glucose from continuous monitoring sensors and meal information Journal: Comput Methods Programs Biomed Volume: 113 Issue: 1 Pages: 144-52
Author: Zhou, H., Sabbagh, M., Wyman, R., Liebsack, C., Kunik, M. E. and Najafi, B. Year: 2017 Title: Instrumented Trail-Making Task to Differentiate Persons with No Cognitive Impairment, Amnestic Mild Cognitive Impairment, and Alzheimer Disease: A Proof of Concept Study Journal: Gerontology Volume: 63 Issue: 2 Pages: 189-200
Author: Alafeef, M. Year: 2017 Title: Smartphone-based photoplethysmographic imaging for heart rate monitoring Journal: J Med Eng Technol Volume: 41 Issue: 5 Pages: 387-395
Author: Badura, P. Year: 2015 Title: Accelerometric signals in automatic balance assessment Journal: Comput Med Imaging Graph Volume: 46 Pt 2 Pages: 169-77
Author: Barreira, T. V., Zderic, T. W., Schuna, J. M., Jr., Hamilton, M. T. and Tudor-Locke, C. Year: 2015 Title: Free-living activity counts-derived breaks in sedentary time: Are they real transitions from sitting to standing? Journal: Gait Posture Volume: 42 Issue: 1 Pages: 70-2
Author: Blomkvist, A. W., Andersen, S., de Bruin, E. D. and Jorgensen, M. G. Year: 2016 Title: Isometric hand grip strength measured by the Nintendo Wii Balance Board - a reliable new method Journal: BMC Musculoskelet Disord Volume: 17 Pages: 56
Author: Bonnechere, B., Sholukha, V., Jansen, B., Omelina, L., Rooze, M. and Van Sint Jan, S. Year: 2014 Title: Determination of repeatability of kinect sensor Journal: Telemed J E Health Volume: 20 Issue: 5 Pages: 451-3
Author: Bourke, A. K., Ihlen, E. A., Van de Ven, P., Nelson, J. and Helbostad, J. L. Year: 2016 Title: Video analysis validation of a real-time physical activity detection algorithm based on a single waist mounted tri-axial accelerometer sensor Journal: Conf Proc IEEE Eng Med Biol Soc Volume: 2016 Pages: 4881-4884
Author: Brodie, M. A., Coppens, M. J., Lord, S. R., Lovell, N. H., Gschwind, Y. J., Redmond, S. J., Del Rosario, M. B., Wang, K., Sturnieks, D. L., Persiani, M. and Delbaere, K. Year: 2016 Title: Wearable pendant device monitoring using new wavelet-based methods shows daily life and laboratory gaits are different Journal: Med Biol Eng Comput Volume: 54 Issue: 4 Pages: 663-74
Author: Brodie, M. A., Lord, S. R., Coppens, M. J., Annegarn, J. and Delbaere, K. Year: 2015 Title: Eight-Week Remote Monitoring Using a Freely Worn Device Reveals Unstable Gait Patterns in Older Fallers Journal: IEEE Trans Biomed Eng Volume: 62 Issue: 11 Pages: 2588-94
Author: Cabanas-Sanchez, V., Higueras-Fresnillo, S., De la Camara, M. A., Veiga, O. L. and Martinez-Gomez, D. Year: 2018 Title: Automated algorithms for detecting sleep period time using a multi-sensor pattern-recognition activity monitor from 24 h free-living data in older adults Journal: Physiol Meas Volume: 39 Issue: 5 Pages: 055002
Author: Chalmers, E., Le, J., Sukhdeep, D., Watt, J., Andersen, J. and Lou, E. Year: 2014 Title: Inertial sensing algorithms for long-term foot angle monitoring for assessment of idiopathic toe-walking Journal: Gait Posture Volume: 39 Issue: 1 Pages: 485-9
Author: Chen, K. H., Chen, P. C., Liu, K. C. and Chan, C. T. Year: 2015 Title: Wearable sensor-based rehabilitation exercise assessment for knee osteoarthritis Journal: Sensors (Basel) Volume: 15 Issue: 2 Pages: 4193-211
Author: Dai, H., Zhang, P. and Lueth, T. C. Year: 2015 Title: Quantitative Assessment of Parkinsonian Tremor Based on an Inertial Measurement Unit Journal: Sensors (Basel) Volume: 15 Issue: 10 Pages: 25055-71
Author: Di Rosa, M., Hausdorff, J. M., Stara, V., Rossi, L., Glynn, L., Casey, M., Burkard, S. and Cherubini, A. Year: 2017 Title: Concurrent validation of an index to estimate fall risk in community dwelling seniors through a wireless sensor insole system: A pilot study Journal: Gait Posture Volume: 55 Pages: 6-11
Author: Drover, D., Howcroft, J., Kofman, J. and Lemaire, E. D. Year: 2017 Title: Faller Classification in Older Adults Using Wearable Sensors Based on Turn and Straight-Walking Accelerometer-Based Features Journal: Sensors (Basel) Volume: 17 Issue: 6 Epub Date: 2017/06/08
Author: Ejupi, A., Brodie, M., Gschwind, Y. J., Lord, S. R., Zagler, W. L. and Delbaere, K. Year: 2015 Title: Kinect-Based Five-Times-Sit-to-Stand Test for Clinical and In-Home Assessment of Fall Risk in Older People Journal: Gerontology Volume: 62 Issue: 1 Pages: 118-24
Author: Ejupi, A., Brodie, M., Lord, S. R., Annegarn, J., Redmond, S. J. and Delbaere, K. Year: 2017 Title: Wavelet-Based Sit-To-Stand Detection and Assessment of Fall Risk in Older People Using a Wearable Pendant Device Journal: IEEE Trans Biomed Eng Volume: 64 Issue: 7 Pages: 1602-1607
Author: Fallahzadeh, R., Pedram, M. and Ghasemzadeh, H. Year: 2016 Title: SmartSock: a wearable platform for context-aware assessment of ankle edema Journal: Conf Proc IEEE Eng Med Biol Soc Volume: 2016 Pages: 6302-6306
Author: Godfrey, A., Lara, J., Del Din, S., Hickey, A., Munro, C. A., Wiuff, C., Chowdhury, S. A., Mathers, J. C. and Rochester, L. Year: 2015 Title: iCap: Instrumented assessment of physical capability Journal: Maturitas Volume: 82 Issue: 1 Pages: 116-22
Author: Goulet, E. D. and Asselin, A. Year: 2015 Title: Reliability and validity of a low cost, pocket-sized and battery operated sodium analyzer in measuring urinary sodium concentration Journal: Technol Health Care Volume: 23 Issue: 6 Pages: 881-91
Author: Gronbech Jorgensen, M., Andersen, S., Ryg, J. and Masud, T. Year: 2015 Title: Novel Use of the Nintendo Wii Board for Measuring Isometric Lower Limb Strength: A Reproducible and Valid Method in Older Adults Journal: PLoS One Volume: 10 Issue: 10 Pages: e0138660
Author: Guo, T., Cao, Z., Zhang, Z., Li, D. and Yu, M. Year: 2015 Title: Reflective oxygen saturation monitoring at hypothenar and its validation by human hypoxia experiment Journal: Biomed Eng Online Volume: 14 Pages: 76
Author: Gupta, P. and Dallas, T. Year: 2014 Title: Feature selection and activity recognition system using a single triaxial accelerometer Journal: IEEE Trans Biomed Eng Volume: 61 Issue: 6 Pages: 1780-6
Author: Hacker, E., Horsham, C., Allen, M., Nathan, A., Lowe, J. and Janda, M. Year: 2018 Title: Capturing Ultraviolet Radiation Exposure and Physical Activity: Feasibility Study and Comparison Between Self-Reports, Mobile Apps, Dosimeters, and Accelerometers Journal: JMIR Res Protoc Volume: 7 Issue: 4 Pages: e102
Author: Hashmi, F., Wright, C., Nester, C. and Lam, S. Year: 2015 Title: The reliability of non-invasive biophysical outcome measures for evaluating normal and hyperkeratotic foot skin Journal: J Foot Ankle Res Volume: 8 Pages: 28
Author: Howcroft, J., Lemaire, E. D. and Kofman, J. Year: 2016 Title: Wearable-Sensor-Based Classification Models of Faller Status in Older Adults Journal: PLoS One Volume: 11 Issue: 4
Author: Hu, B., Peng, H., Zhao, Q., Hu, B., Majoe, D., Zheng, F. and Moore, P. Year: 2015 Title: Signal Quality Assessment Model for Wearable EEG Sensor on Prediction of Mental Stress Journal: IEEE Trans Nanobioscience Volume: 14 Issue: 5 Pages: 553-61
Author: Huberty, J., Ehlers, D. K., Kurka, J., Ainsworth, B. and Buman, M. Year: 2015 Title: Feasibility of three wearable sensors for 24 hour monitoring in middle-aged women Journal: BMC Womens Health Volume: 15 Pages: 55
Author: Hynes, S. M., Fish, J. and Manly, T. Year: 2014 Title: Using video ratings to assess multitasking performance in a naturalistic paradigm Journal: NeuroRehabilitation Volume: 35 Issue: 3 Pages: 553-62
Author: Iluz, T., Weiss, A., Gazit, E., Tankus, A., Brozgol, M., Dorfman, M., Mirelman, A., Giladi, N. and Hausdorff, J. M. Year: 2016 Title: Can a Body-Fixed Sensor Reduce Heisenberg's Uncertainty When It Comes to the Evaluation of Mobility? Effects of Aging and Fall Risk on Transitions in Daily Living Journal: J Gerontol A Biol Sci Med Sci Volume: 71 Issue: 11 Pages: 1459-1465
Author: Innerd, P., Catt, M., Collerton, J., Davies, K., Trenell, M., Kirkwood, T. B. and Jagger, C. Year: 2015 Title: A comparison of subjective and objective measures of physical activity from the Newcastle 85+ study Journal: Age Ageing Volume: 44 Issue: 4 Pages: 691-4
Author: Kang, S. H., Joe, B., Yoon, Y., Cho, G. Y., Shin, I. and Suh, J. W. Year: 2018 Title: Cardiac Auscultation Using Smartphones: Pilot Study Journal: JMIR Mhealth Uhealth Volume: 6 Issue: 2 Pages: e49
Author: Katapally, T. R. and Muhajarine, N. Year: 2014 Title: Towards uniform accelerometry analysis: a standardization methodology to minimize measurement bias due to systematic accelerometer wear-time variation Journal: J Sports Sci Med Volume: 13 Issue: 2 Pages: 379-86
Author: Khandelwal, S. and Wickstrom, N. Year: 2016 Title: Gait Event Detection in Real-World Environment for Long-Term Applications: Incorporating Domain Knowledge Into Time-Frequency Analysis Journal: IEEE Trans Neural Syst Rehabil Eng Volume: 24 Issue: 12 Pages: 1363-1372
Author: Koster, A., Shiroma, E. J., Caserotti, P., Matthews, C. E., Chen, K. Y., Glynn, N. W. and Harris, T. B. Year: 2016 Title: Comparison of Sedentary Estimates between activPAL and Hip- and Wrist-Worn ActiGraph Journal: Med Sci Sports Exerc Volume: 48 Issue: 8 Pages: 1514-1522
Author: Krehel, M., Schmid, M., Rossi, R. M., Boesel, L. F., Bona, G. L. and Scherer, L. J. Year: 2014 Title: An optical fibre-based sensor for respiratory monitoring Journal: Sensors (Basel) Volume: 14 Issue: 7 Pages: 13088-101
Author: Lebel, K., Boissy, P., Nguyen, H. and Duval, C. Year: 2016 Title: Autonomous Quality Control of Joint Orientation Measured with Inertial Sensors Journal: Sensors (Basel) Volume: 16 Issue: 7 Epub Date: 2016/07/12
Author: Lee, W. K., Yoon, H. and Park, K. S. Year: 2016 Title: Smart ECG Monitoring Patch with Built-in R-Peak Detection for Long-Term HRV Analysis Journal: Ann Biomed Eng Volume: 44 Issue: 7 Pages: 2292-301
Author: Sample, R. B., Kinney, A. L., Jackson, K., Diestelkamp, W. and Bigelow, K. E. Year: 2017 Title: Identification of key outcome measures when using the instrumented timed up and go and/or posturography for fall screening Journal: Gait Posture Volume: 57 Pages: 168-171
Author: Santoyo-Ramon, J. A., Casilari, E. and Cano-Garcia, J. M. Year: 2018 Title: Analysis of a Smartphone-Based Architecture with Multiple Mobility Sensors for Fall Detection with Supervised Learning Journal: Sensors (Basel) Volume: 18 Issue: 4
Author: Sasaki, E., Sasaki, S., Chiba, D., Yamamoto, Y., Nawata, A., Tsuda, E., Nakaji, S. and Ishibashi, Y. Year: 2018 Title: Age-related reduction of trunk muscle torque and prevalence of trunk sarcopenia in community-dwelling elderly: Validity of a portable trunk muscle torque measurement instrument and its application to a large sample cohort study Journal: PLoS One Volume: 13 Issue: 2 Pages:…
Author: Schrempft, S., van Jaarsveld, C. H. and Fisher, A. Year: 2017 Title: Exploring the Potential of a Wearable Camera to Examine the Early Obesogenic Home Environment: Comparison of SenseCam Images to the Home Environment Interview Journal: J Med Internet Res Volume: 19 Issue: 10 Pages: e332
Author: Shao, D., Tsow, F., Liu, C., Yang, Y. and Tao, N. Year: 2017 Title: Simultaneous Monitoring of Ballistocardiogram and Photoplethysmogram Using a Camera Journal: IEEE Trans Biomed Eng Volume: 64 Issue: 5 Pages: 1003-1010
Author: Simons, J. S., Wills, T. A., Emery, N. N. and Marks, R. M. Year: 2015 Title: Quantifying alcohol consumption: Self-report, transdermal assessment, and prediction of dependence symptoms Journal: Addict Behav Volume: 50 Pages: 205-12
Author: Soaz, C. and Diepold, K. Year: 2016 Title: Step Detection and Parameterization for Gait Assessment Using a Single Waist-Worn Accelerometer Journal: IEEE Trans Biomed Eng Volume: 63 Issue: 5 Pages: 933-942
Author: Takeda, R., Lisco, G., Fujisawa, T., Gastaldi, L., Tohyama, H. and Tadano, S. Year: 2014 Title: Drift removal for improving the accuracy of gait parameters using wearable sensor systems Journal: Sensors (Basel) Volume: 14 Issue: 12 Pages: 23230-47
Author: Tal, A., Shinar, Z., Shaki, D., Codish, S. and Goldbart, A. Year: 2017 Title: Validation of Contact-Free Sleep Monitoring Device with Comparison to Polysomnography Journal: J Clin Sleep Med Volume: 13 Issue: 3 Pages: 517-522
Author: Thomaz, E., Zhang, C., Essa, I. and Abowd, G. D. Year: 2015 Title: Inferring Meal Eating Activities in Real World Settings from Ambient Sounds: A Feasibility Study Journal: Iui Volume: 2015 Pages: 427-431
Author: Toosizadeh, N., Wendel, C., Hsu, C. H., Zamrini, E. and Mohler, J. Year: 2017 Title: Frailty assessment in older adults using upper-extremity function: index development Journal: BMC Geriatr Volume: 17 Issue: 1 Pages: 117
Author: Vadnerkar, A., Figueiredo, S., Mayo, N. E. and Kearney, R. E. Year: 2018 Title: Design and Validation of a Biofeedback Device to Improve Heel-to-Toe Gait in Seniors Journal: IEEE J Biomed Health Inform Volume: 22 Issue: 1 Pages: 140-146
Author: Vat, S., Haba-Rubio, J., Tafti, M., Tobback, N., Andries, D. and Heinzer, R. Year: 2015 Title: Scoring criteria for portable monitor recordings: a comparison of four hypopnoea definitions in a population-based cohort Journal: Thorax Volume: 70 Issue: 11 Pages: 1047-53
Author: Wiens, A. D. and Inan, O. T. Year: 2015 Title: A novel system identification technique for improved wearable hemodynamics assessment Journal: IEEE Trans Biomed Eng Volume: 62 Issue: 5 Pages: 1345-54
Author: Wiens, A. D. and Inan, O. T. Year: 2015 Title: Accelerometer body sensor network improves systolic time interval assessment with wearable ballistocardiography Journal: Conf Proc IEEE Eng Med Biol Soc Volume: 2015 Pages: 1833-6
Author: Alharbi, M., Straiton, N. and Gallagher, R. Year: 2017 Title: Harnessing the Potential of Wearable Activity Trackers for Heart Failure Self-Care Journal: Curr Heart Fail Rep Volume: 14 Issue: 1 Pages: 23-29
Author: Elgendi, M., Eskofier, B., Dokos, S. and Abbott, D. Year: 2014 Title: Revisiting QRS detection methodologies for portable, wearable, battery-operated, and wireless ECG systems Journal: PLoS One Volume: 9 Issue: 1 Pages: e84018
Author: Etemadi, M. and Inan, O. T. Year: 2018 Title: Wearable ballistocardiogram and seismocardiogram systems for health and performance Journal: J Appl Physiol (1985) Volume: 124 Issue: 2 Pages: 452-461
Author: Kaewkannate, K. and Kim, S. Year: 2016 Title: A comparison of wearable fitness devices Journal: BMC Public Health Volume: 16 Pages: 433
Author: Matias, R., Paixao, V., Bouca, R. and Ferreira, J. J. Year: 2017 Title: A Perspective on Wearable Sensor Measurements and Data Science for Parkinson's Disease Journal: Front Neurol Volume: 8 Pages: 677
Author: Acharya, J., Basu, A. and Ser, W. Year: 2017 Title: Feature extraction techniques for low-power ambulatory wheeze detection wearables Journal: Conf Proc IEEE Eng Med Biol Soc Volume: 2017 Pages: 4574-4577
Author: Alonge, F., Cucco, E., D'Ippolito, F. and Pulizzotto, A. Year: 2014 Title: The use of accelerometers and gyroscopes to estimate hip and knee angles on gait analysis Journal: Sensors (Basel) Volume: 14 Issue: 5 Pages: 8430-46
Author: Fekr, A. R., Radecka, K. and Zilic, Z. Year: 2015 Title: Design and Evaluation of an Intelligent Remote Tidal Volume Variability Monitoring System in E-Health Applications Journal: IEEE J Biomed Health Inform Volume: 19 Issue: 5 Pages: 1532-48
Author: Vinh Phuc, Tran and Al-Jumaily, A. A. Year: 2016 Title: Non-contact real-time estimation of intrapulmonary pressure and tidal volume for chronic heart failure patients Journal: Conf Proc IEEE Eng Med Biol Soc Volume: 2016 Pages: 3564-3567
Author: Yahathugoda, C., Weiler, M. J., Rao, R., De Silva, L., Dixon, J. B., Weerasooriya, M. V., Weil, G. J. and Budge, P. J. Year: 2017 Title: Use of a Novel Portable Three-Dimensional Imaging System to Measure Limb Volume and Circumference in Patients with Filarial Lymphedema Journal: Am J Trop Med Hyg Volume: 97 Issue: 6 Pages: 1836-1842
Author: Barmpoutis, A., Alzate, J., Beekhuizen, S., Delgado, H., Donaldson, P., Hall, A., Lago, C., Vidal, K. and Fox, E. J. Year: 2016 Title: Assessment of Haptic Interaction for Home-Based Physical Tele-Therapy using Wearable Devices and Depth Sensors Journal: Stud Health Technol Inform Volume: 220 Pages: 33-8
Author: Gorsic, M., Kamnik, R., Ambrozic, L., Vitiello, N., Lefeber, D., Pasquini, G. and Munih, M. Year: 2014 Title: Online phase detection using wearable sensors for walking with a robotic prosthesis Journal: Sensors (Basel) Volume: 14 Issue: 2 Pages: 2776-94
Author: Heldman, D. A., Giuffrida, J. P. and Cubo, E. Year: 2016 Title: Wearable Sensors for Advanced Therapy Referral in Parkinson's Disease Journal: J Parkinsons Dis Volume: 6 Issue: 3 Pages: 631-8
Author: Mohite, P. N., Bowles, C. T., Sabashnikov, A., Popov, A. F., Patil, N. P., Saez, D. G., Banner, N. R. and Simon, A. R. Year: 2014 Title: Simple and non-invasive techniques to evaluate the function of CircuLite Synergy Journal: Interact Cardiovasc Thorac Surg Volume: 19 Issue: 5 Pages: 738-42
Author: Aldaz, G., Puria, S. and Leifer, L. J. Year: 2016 Title: Smartphone-Based System for Learning and Inferring Hearing Aid Settings Journal: J Am Acad Audiol Volume: 27 Issue: 9 Pages: 732-749
